# Supplementary material for: PheMaDB: A solution for storage, retrieval, and analysis of high throughput phenotype data
Source: BMC Bioinformatics. 2011 Apr 20;12:109. doi: 10.1186/1471-2105-12-109 (PMC3097161; doi:10.1186/1471-2105-12-109)
Supplement: Additional file 1 — Table S1: Cell growth result. For the worksheet designated, "All data", the columns A through D represent the location of each unique phenotype with the detailed descriptions of modes of actions. The columns E and F correspond to the fold changes and p-values, respectively. For the worksheet designated, "Filtered data", the phenotypes that have p-value < 0.05 and FC >= 2 or FC <= -2 are reported. Any phenotypes that have at least a 2-fold increase in cell growth for the ratio between the mutant strain and the parent strain are highlighted in yellow. All phenotypes that have at least a 2-fold decrease in cell growth for the ratio between the mutant strain and the parent strain are highlighted in pink. All the phenotypes that were in-between a 2-fold increase and decrease in cell growth were eliminated. [file 1471-2105-12-109-S1.XLSX]

## Sheet: Sterne_results
plate	well	pheno	mode	csaB-Mutant_ratio	csaB-Mutant_pv
PM01	A01	Background	C-Source,Background,,,,,-,-,-,-,-,-,-,-,-,-,-,-	1.2629	0.0954989
PM01	A02	L-Arabinose	C-Source,carbohydrate,pentose,arabinose,,,Glycolosis,G3P,Pentose and glucuronate interconversions,-	1.04096	0.222364
PM01	A03	N-Acetyl-D-Glucosamine	C-Source,carbohydrate,hexose,glucose,amine,,Glycolosis,glucose,Glycosaminoglycan degradation,-,-,-,	1.10697	0.27717
PM01	A04	D-Saccharic Acid	C-Source,carbohydrate,hexose,glucose,dicarboxylate,,Glycolosis,glucose,Ascorbate and aldarate metab	1.27286	0.0525585
PM01	A05	Succinic Acid	C-Source,carboxylate,4 carbon,,,,TCA,succinate,-,-,-,-,-,-,-,-,-,-	1.286	0.0417416
PM01	A06	D-Galactose	C-Source,carbohydrate,hexose,galactose,,,Galactose Metabolism,-,-,-,-,-,-,-,-,-,-,-	1.30446	0.0620248
PM01	A07	L-Aspartic Acid	C-Source,amino acid,amino acid,Asp,AA,,TCA,oxaloacetate,Asp,-,-,-,-,-,-,-,-,-	1.27125	0.0202138
PM01	A08	L-Proline	C-Source,amino acid,amino acid,Pro,AA,-,TCA,oxologlutarate,Glu,-,-,-,-,-,-,-,-,-	1.3432	0.0125267
PM01	A09	D-Alanine	C-Source,amino acid,amino acid,Ala-D,AA,,TCA,oxaloacetate,Pyruvate,Ala,-,-,-,-,-,-,-,-	1.39068	0.0132238
PM01	A10	D-Trehalose	C-Source,carbohydrate,disaccharide,glucose,,,Glycolosis,glucose,-,-,-,-,-,-,-,-,-,-	1.20324	0.00556596
PM01	A11	D-Mannose	C-Source,carbohydrate,hexose,mannose,,,Glycolosis,fructose,mannose,-,-,-,-,-,-,-,-,-	1.26224	0.0151202
PM01	A12	Dulcitol	C-Source,carbohydrate,hexose,galactose,,,Galactose metabolism,-,-,-,-,-,-,-,-,-,-,-	1.25767	0.0446381
PM01	B01	D-Serine	C-Source,amino acid,amino acid,Ser-D,AA,,TCA,oxaloacetate,Pyruvate,-,-,-,-,-,-,-,-,-	1.24308	0.00369352
PM01	B02	D-Sorbitol	C-Source,carbohydrate,hexose,sorbose,,,Glycolosis,mannose,-,-,-,-,-,-,-,-,-,-	1.2287	0.0186749
PM01	B03	Glycerol	C-Source,carbohydrate,3 carbon,glycerol,,,Glycolosis,glycerate,-,-,-,-,-,-,-,-,-,-	1.23745	0.114116
PM01	B04	L-Fucose	C-Source,carbohydrate,hexose,fucose,,,-,-,-,-,-,-,-,-,-,-,-,-	1.20159	0.0374839
PM01	B05	D-Glucuronic Acid	C-Source,carbohydrate,hexose,glucose,carboxylate,,Glycolosis,glucose,-,-,-,-,-,-,-,-,-,-	1.18314	0.0407622
PM01	B06	D-Gluconic Acid	C-Source,carbohydrate,hexose,glucose,carboxylate,,Glycolosis,glucose,-,-,-,-,-,-,-,-,-,-	1.25409	0.0277679
PM01	B07	D,L-a-Glycerol Phosphate	C-Source,carbohydrate,3 carbon,glycerol,Phosphate,,Glycolosis,G3P,-,-,-,-,-,-,-,-,-,-	1.22707	0.0185316
PM01	B08	D-Xylose	C-Source,carbohydrate,pentose,xylose,,,Pentose and glucuronate interconversions,-,-,-,-,-,-,-,-,-,-	1.02646	0.307556
PM01	B09	D,L-Lactic acid	C-Source,carboxylate,3 carbon,,,,,,,,,,,,,,,	1.12989	0.0103992
PM01	B10	Formic Acid	C-Source,carboxylate,1 carbon,,,,Glyoxylate and dicarboxylate metabolism,-,-,-,-,-,-,-,-,-,-,-	1.2008	0.0194802
PM01	B11	D-Mannitol	C-Source,carbohydrate,hexose,mannose,,,Glycolosis,fructose,mannose,-,-,-,-,-,-,-,-,-	1.19053	0.00750571
PM01	B12	L-Glutamic Acid	C-Source,amino acid,amino acid,Glu,AA,,TCA,oxologlutarate,Glu,-,-,-,-,-,-,-,-,-	1.19038	0.0178072
PM01	C01	D-Glucose-6-Phosphate	C-Source,carbohydrate,hexose,glucose,phosphate,,Glycolosis,glucose,-,-,-,-,-,-,-,-,-,-	1.13203	0.0227197
PM01	C02	D-Galactonic Acid-g-Lactone	C-Source,carboxylate,6 carbon,galactose,lactone,,Glycolosis,glucose,Glactose metabolism,-,-,-,-,-,-	1.21494	0.0415133
PM01	C03	D,L-Malic Acid	C-Source,carboxylate,4 carbon,,,,TCA,malinate,-,-,-,-,-,-,-,-,-,-	1.13677	0.129879
PM01	C04	D-Ribose	C-Source,carbohydrate,pentose,ribose,,,Pentose and glucuronate interconversions,-,-,-,-,-,-,-,-,-,-	1.02006	0.536572
PM01	C05	Tween 20	C-Source,-,-,-,,,-,-,-,-,-,-,-,-,-,-,-,-	1.30982	0.00580839
PM01	C06	L-Rhamnose	C-Source,carbohydrate,hexose,rhamnose,,,Glycolosis,fructose,mannose,-,-,-,-,-,-,-,-,-	1.14945	0.0375616
PM01	C07	D-Fructose	C-Source,carbohydrate,hexose,fructose,,,Glycolosis,fructose,-,-,-,-,-,-,-,-,-,-	1.20814	0.00554303
PM01	C08	Acetic Acid	C-Source,carboxylate,2 carbon,,,,Pyruvate metabolism,-,-,-,-,-,-,-,-,-,-,-	1.16654	0.100067
PM01	C09	a-D-Glucose	C-Source,carbohydrate,hexose,glucose,,,Glycolosis,glucose,-,-,-,-,-,-,-,-,-,-	1.21621	0.00858919
PM01	C10	Maltose	C-Source,carbohydrate,disaccharide,glucose,,,Glycolosis,glucose,-,-,-,-,-,-,-,-,-,-	1.17556	0.00568101
PM01	C11	D-Melibiose	C-Source,carbohydrate,disaccharide,galactose,glucose,,Glycolosis,glucose,Galactose Metabolism,-,-,-	1.17275	0.0439393
PM01	C12	Thymidine	C-Source,nucleoside,pyrimidine,thymine,,,Pyrimidine Metabolism,-,-,-,-,-,-,-,-,-,-,-	1.18699	0.00177327
PM01	D01	L-Asparagine	C-Source,amino acid,amino acid,Asn,AA,,TCA,oxaloacetate,Asp,Asn,-,-,-,-,-,-,-,-	1.08909	0.180479
PM01	D02	D-Aspartic Acid	C-Source,amino acid,amino acid,Asp-D,AA,,TCA,oxaloacetate,Asp,-,-,-,-,-,-,-,-,-	1.13211	0.261755
PM01	D03	D-Glucosaminic Acid	C-Source,carbohydrate,hexose,glucose,acid,,Glycolosis,glucose,Aminosugars metabolism,-,-,-,-,-,-,-,	1.10988	0.398446
PM01	D04	1,2-Propanediol	C-Source,alcohol,3 carbon,,,,Glycolosis,oxaloacetate,Pyruvate,pyruvate metabolism,-,-,-,-,-,-,-,-	1.17344	0.0572219
PM01	D05	Tween 40	C-Source,-,-,-,,,-,-,-,-,-,-,-,-,-,-,-,-	1.23631	0.017533
PM01	D06	a-Ketoglutaric Acid	C-Source,carboxylate,5 carbon,,,,TCA,oxologlutarate,Glyoxylate and dicarboxylate metabolism,-,-,-,-	1.21498	0.0260455
PM01	D07	a-Ketobutyric Acid	C-Source,carboxylate,4 carbon,,,,Glycine, serine and threonine metabolism,-,-,-,-,-,-,-,-,-,-,-	1.16021	0.0247942
PM01	D08	a-Methyl-D-Galactoside	C-Source,carbohydrate,hexose,galactose,,,Galactose Metabolism,-,-,-,-,-,-,-,-,-,-,-	1.1997	0.0379486
PM01	D09	a-D-Lactose	C-Source,carbohydrate,disaccharide,galactose,glucose,,Glycolosis,glucose,Galactose Metabolism,-,-,-	1.17956	0.0397534
PM01	D10	Lactulose	C-Source,carbohydrate,disaccharide,galactose,fructose,,Glycolosis,glucose,Galactose Metabolism,-,-,	1.22557	0.0293879
PM01	D11	Sucrose	C-Source,carbohydrate,disaccharide,glucose,fructose,,Glycolosis,glucose,Starch and sucrose metaboli	1.1451	0.0233727
PM01	D12	Uridine	C-Source,nucleoside,pyrimidine,uracil,,,Pyrimidine Metabolism,-,-,-,-,-,-,-,-,-,-,-	1.20446	0.0412961
PM01	E01	L-Glutamine	C-Source,amino acid,amino acid,Gln,AA,,TCA,oxologlutarate,glutamate,Gln,-,-,-,-,-,-,-,-	1.141	0.0247673
PM01	E02	m-Tartaric Acid	C-Source,carboxylate,,,,,TCA,oxaloacetate,Glyoxylate and dicarboxylate metabolism,-,-,-,-,-,-,-,-,-	1.19211	0.0756629
PM01	E03	D-Glucose-1-Phosphate	C-Source,carbohydrate,hexose,glucose,phosphate,,Glycolosis,glucose,-,-,-,-,-,-,-,-,-,-	1.10203	0.481106
PM01	E04	D-Fructose-6-Phosphate	C-Source,carbohydrate,hexose,fructose,phosphate,,Glycolosis,fructose,-,-,-,-,-,-,-,-,-,-	1.06467	0.0723057
PM01	E05	Tween 80	C-Source,-,-,-,,,-,-,-,-,-,-,-,-,-,-,-,-	1.23493	0.0168288
PM01	E06	a-Hydroxyglutaric Acid-g-Lactone	C-Source,amino acid,amino acid,Glu,,,Glycolosis,glucose,-,-,-,-,-,-,-,-,-,-	1.22009	0.0391252
PM01	E07	a-Hydroxybutyric Acid	C-Source,carboxylate,4 carbon,,,,TCA,oxaloacetate,Pyruvate,gly ser thr metablolism,-,-,-,-,-,-,-,-	1.29003	0.0264971
PM01	E08	b-Methyl-D-Glucoside	C-Source,carbohydrate,hexose,glucose,,,Glycolosis,glucose,-,-,-,-,-,-,-,-,-,-	1.05129	0.794639
PM01	E09	Adonitol	C-Source,carbohydrate,pentose,ribose,,,Pentose and glucuronate interconversions,-,-,-,-,-,-,-,-,-,-	1.13817	0.459135
PM01	E10	Maltotriose	C-Source,carbohydrate,trisaccharide,glucose,,,Glycolosis,glucose, 3.2.1.116,-,-,-,-,-,-,-,-,-	1.07439	0.51417
PM01	E11	2'-Deoxyadenosine	C-Source,nucleoside,purine,adenine,,,Purine Metabolism,-,-,-,-,-,-,-,-,-,-,-	1.01135	0.949136
PM01	E12	Adenosine	C-Source,nucleoside,purine,adenine,,,Purine Metabolism,-,-,-,-,-,-,-,-,-,-,-	1.10578	0.0480176
PM01	F01	Gly-Asp	C-Source,amino acid,dipeptide,Gly,Asp,,TCA,oxaloacetate,Pyruvate,Gly,-,-,TCA,oxaloacetate,Asp,-,-,-	1.10266	0.149467
PM01	F02	Citric Acid	C-Source,carboxylate,6 carbon,,,,TCA,Citrate,-,-,-,-,-,-,-,-,-,-	1.14864	0.0805202
PM01	F03	m-Inositol	C-Source,carbohydrate,hexose,inositol,,,Galactose Metabolism,galactose,-,-,-,-,-,-,-,-,-,-	1.13177	0.308566
PM01	F04	D-Threonine	C-Source,amino acid,amino acid,Thr-D,AA,,TCA,oxaloacetate,Pyruvate,Thr,-,-,-,-,-,-,-,-	1.25681	0.0184927
PM01	F05	Fumaric Acid	C-Source,carboxylate,4 carbon,,,,TCA,fumarate,-,-,-,-,-,-,-,-,-,-	1.28204	0.000761992
PM01	F06	Bromosuccinic Acid	C-Source,carboxylate,4 carbon,,,,TCA,succinate,-,-,-,-,-,-,-,-,-,-	1.32209	0.00269006
PM01	F07	Propionic Acid	C-Source,carboxylate,3 carbon,,,,Propanoate metabolism,-,-,-,-,-,-,-,-,-,-,-	1.22292	0.0750969
PM01	F08	Mucic Acid	C-Source,carbohydrate,hexose,galactose,acid,,Galactose Metabolism,-,-,-,-,-,-,-,-,-,-,-	1.19059	0.02149
PM01	F09	Glycolic Acid	C-Source,carboxylate,2 carbon,,,,Glyoxylate and dicarboxylate metabolism,-,-,-,-,-,-,-,-,-,-,-	1.23304	0.0186921
PM01	F10	Glyoxylic Acid	C-Source,carboxylate,2 carbon,,,,Glyoxylate and dicarboxylate metabolism,-,-,-,-,-,-,-,-,-,-,-	1.10306	0.371379
PM01	F11	D-Cellobiose	C-Source,carbohydrate,disaccharide,glucose,,,Glycolosis,glucose,-,-,-,-,-,-,-,-,-,-	1.1934	0.0782222
PM01	F12	Inosine	C-Source,nucleoside,purine,hypoxanthine,,,Purine Metabolism,-,-,-,-,-,-,-,-,-,-,-	1.13364	0.0356023
PM01	G01	Gly-Glu	C-Source,amino acid,dipeptide,Gly,Glu,,TCA,oxaloacetate,Pyruvate,Gly,-,-,TCA,oxaloglutarate,Glu,-,-	1.09888	0.179905
PM01	G02	Tricarballylic Acid	C-Source,carboxylate,6 carbon,,,,-,-,-,-,-,-,-,-,-,-,-,-	1.14345	0.0731581
PM01	G03	L-Serine	C-Source,amino acid,amino acid,Ser,AA,,TCA,oxaloacetate,Pyruvate,-,-,-,-,-,-,-,-,-	1.04553	0.611936
PM01	G04	L-Threonine	C-Source,amino acid,amino acid,Thr,AA,,TCA,oxaloacetate,Pyruvate,Thr,-,-,-,-,-,-,-,-	1.1573	0.0702785
PM01	G05	L-Alanine	C-Source,amino acid,amino acid,Ala,AA,,TCA,oxaloacetate,Pyruvate,-,-,-,-,-,-,-,-,-	1.14533	0.100176
PM01	G06	Ala-Gly	C-Source,amino acid,dipeptide,Ala,Gly,,TCA,oxaloacetate,Pyruvate,Ala,-,-,TCA,oxaloacetate,Pyruvate,	1.14321	0.0799277
PM01	G07	Acetoacetic Acid	C-Source,carboxylate,4 carbon,,,,Pyruvate metabolism,-,-,-,-,-,-,-,-,-,-,-	1.07811	0.225
PM01	G08	N-Acetyl-D-Mannosamine	C-Source,carbohydrate,hexose,mannose,amine,,Glycolosis,fructose,mannose,-,-,-,-,-,-,-,-,-	1.18132	0.0441051
PM01	G09	Mono-Methylsuccinate	C-Source,carboxylate,4 carbon,,,,TCA,succinate,-,-,-,-,-,-,-,-,-,-	1.11289	0.151349
PM01	G10	Methylpyruvate	C-Source,carboxylate,3 carbon,,,,Pyruvate metabolism,-,-,-,-,-,-,-,-,-,-,-	1.07734	0.0589516
PM01	G11	D-Malic Acid	C-Source,carboxylate,4 carbon,,,,TCA,succinate,Butonanate metabolism,-,-,-,-,-,-,-,-,-	1.11512	0.141609
PM01	G12	L-Malic Acid	C-Source,carboxylate,4 carbon,,,,TCA,malinate,-,-,-,-,-,-,-,-,-,-	1.22771	0.0103792
PM01	H01	Gly-Pro	C-Source,amino acid,dipeptide,Gly,Pro,,TCA,oxaloacetate,Pyruvate,Gly,-,-,TCA,oxaloglutarate,glutama	1.25216	0.0646672
PM01	H02	p-Hydroxyphenyl Acetic Acid	C-Source,carboxylate,aromatic,,,,TCA,Citrate,acetyl CoA,tryrosine metabolism,-,-,-,-,-,-,-,-	1.09229	0.34393
PM01	H03	m-Hydroxyphenyl Acetic Acid	C-Source,carboxylate,aromatic,,,,TCA,Citrate,acetyl CoA,tryrosine metabolism,-,-,-,-,-,-,-,-	-1.01791	0.858079
PM01	H04	Tyramine	C-Source,amino acid,intermediate,Tyramine,AA,,TCA,succinate,tyr metabolism,-,-,-,-,-,-,-,-,-	1.07897	0.488188
PM01	H05	D-Psicose	C-Source,carbohydrate,hexose,,,,-,-,-,-,-,-,-,-,-,-,-,-	1.05595	0.379861
PM01	H06	L-Lyxose	C-Source,carbohydrate,pentose,lyxose,,,Pentose and glucuronate interconversions,-,-,-,-,-,-,-,-,-,-	1.04975	0.192398
PM01	H07	Glucuronamide	C-Source,carbohydrate,hexose,glucose,amide,,Glycolosis,glucose,-,-,-,-,-,-,-,-,-,-	1.08525	0.219952
PM01	H08	Pyruvic Acid	C-Source,carboxylate,3 carbon,,,,Pyruvate metabolism,-,-,-,-,-,-,-,-,-,-,-	1.07464	0.196081
PM01	H09	L-Galactonic Acid-g-Lactone	C-Source,carboxylate,6 carbon,galactose,lactone,,Glycolosis,glucose,Ascorbate and aldarate metaboli	1.13778	0.341206
PM01	H10	D-Galacturonic Acid	C-Source,carbohydrate,hexose,galactose,acid,,Galactose Metabolism,-,-,-,-,-,-,-,-,-,-,-	1.04944	0.584784
PM01	H11	b-Phenylethylamine	C-Source,amino acid,intermediate,b-Phenylethylamine,AA,,TCA,Citrate,acetyl CoA,Phe,-,-,-,-,-,-,-,-	1.10866	0.220884
PM01	H12	2-Aminoethanol	C-Source,alcohol,2 carbon,amine,,,Glycolosis,G3P,glycerolipid metabolism,-,-,-,-,-,-,-,-,-	1.11832	0.21096
PM02	A01	Background	C-Source,Background,,,,,-,-,-,-,-,-,-,-,-,-,-,-	1.2182	0.075031
PM02	A02	Chondroitin Sulfate C	C-Source,carbohydrate,oligosaccharide,glucose,galactose,,Glycolosis,glucose,Glycosaminoglycan degra	1.2531	0.0235698
PM02	A03	a-Cyclodextrin	C-Source,carbohydrate,oligosaccharide,maltose,,,-,-,-,-,-,-,-,-,-,-,-,-	1.26557	0.0471597
PM02	A04	b-Cyclodextrin	C-Source,carbohydrate,oligosaccharide,maltose,,,-,-,-,-,-,-,-,-,-,-,-,-	1.18098	0.0815844
PM02	A05	g-Cyclodextrin	C-Source,carbohydrate,oligosaccharide,maltose,,,-,-,-,-,-,-,-,-,-,-,-,-	1.21813	0.0793258
PM02	A06	Dextrin	C-Source,carbohydrate,oligosaccharide,,,,-,-,-,-,-,-,-,-,-,-,-,-	1.29768	0.0411989
PM02	A07	Gelatin	C-Source,carbohydrate,oligosaccharide,,,,-,-,-,-,-,-,-,-,-,-,-,-	1.06847	0.117882
PM02	A08	Glycogen	C-Source,carbohydrate,oligosaccharide,,,,-,-,-,-,-,-,-,-,-,-,-,-	1.16646	0.0640037
PM02	A09	Inulin	C-Source,carbohydrate,oligosaccharide,,,,-,-,-,-,-,-,-,-,-,-,-,-	1.21159	0.0939645
PM02	A10	Laminarin	C-Source,carbohydrate,oligosaccharide,,,,-,-,-,-,-,-,-,-,-,-,-,-	1.19107	0.293819
PM02	A11	Mannan	C-Source,carbohydrate,oligosaccharide,,,,-,-,-,-,-,-,-,-,-,-,-,-	1.33026	0.00658361
PM02	A12	Pectin	C-Source,carbohydrate,oligosaccharide,galacturonate,acid,,-,-,-,-,-,-,-,-,-,-,-,-	1.10966	0.0350465
PM02	B01	N-Acetyl-D-Galactosamine	C-Source,carbohydrate,hexose,galactose,amine,,Galactose Metabolism,-,-,-,-,-,-,-,-,-,-,-	1.18696	0.0119459
PM02	B02	N-Acetyl-Neuraminic Acid	C-Source,carbohydrate,11-carbon,neuraminic,amine,,-,-,-,-,-,-,-,-,-,-,-,-	1.25773	0.035562
PM02	B03	b-D-Allose	C-Source,carbohydrate,pentose,,,,-,-,-,-,-,-,-,-,-,-,-,-	1.49768	0.00406341
PM02	B04	Amygdalin	C-Source,carbohydrate,disaccharide,glucose,aromatic,,Glycolosis,glucose,-,-,-,-,-,-,-,-,-,-	1.13574	0.214246
PM02	B05	D-Arabinose	C-Source,carbohydrate,pentose,arabinose,,,Glycolosis,G3P,Pentose and glucuronate interconversions,-	1.04631	0.360295
PM02	B06	D-Arabitol	C-Source,carbohydrate,pentose,arabinose,,,Glycolosis,G3P,Pentose and glucuronate interconversions,-	1.2942	0.0349302
PM02	B07	L-Arabitol	C-Source,carbohydrate,pentose,arabinose,,,Glycolosis,G3P,Pentose and glucuronate interconversions,-	1.23652	0.0345579
PM02	B08	Arbutin	C-Source,carbohydrate,hexose,aromatic,,,Glycolosis,glucose,-,-,-,-,-,-,-,-,-,-	1.07621	0.186053
PM02	B09	2-Deoxy-D-Ribose	C-Source,carbohydrate,pentose,ribose,,,Pentose and glucuronate interconversions,-,-,-,-,-,-,-,-,-,-	1.11179	0.109127
PM02	B10	i-Erythritol	C-Source,carbohydrate,4 carbon,,,,-,-,-,-,-,-,-,-,-,-,-,-	1.14465	0.397765
PM02	B11	D-Fucose	C-Source,carbohydrate,hexose,fucose,,,-,-,-,-,-,-,-,-,-,-,-,-	1.07874	0.179362
PM02	B12	3-0-b-D-Galactopyranosyl-D-Arabinose	C-Source,carbohydrate,disaccharide,galactose,arabinose,,Galactose Metabolism,-,-,-,-,-,-,-,-,-,-,-	1.03002	0.840823
PM02	C01	Gentiobiose	C-Source,carbohydrate,disaccharide,glucose,,,Glycolosis,glucose,-,-,-,-,-,-,-,-,-,-	1.15455	0.0603902
PM02	C02	L-Glucose	C-Source,carbohydrate,hexose,glucose,,,Glycolosis,glucose,-,-,-,-,-,-,-,-,-,-	1.189	0.0132093
PM02	C03	D-Lactitol	C-Source,carbohydrate,disaccharide,galactose,glucitol,,Glycolosis,glucose,Galactose Metabolism,-,-,	1.1862	0.0784236
PM02	C04	D-Melezitose	C-Source,carbohydrate,pentose,lyxose,,,Pentose and glucuronate interconversions,-,-,-,-,-,-,-,-,-,-	1.15996	0.0837837
PM02	C05	Maltitol	C-Source,carbohydrate,disaccharide,glucose,sorbitol,,Glycolosis,glucose,-,-,-,-,-,-,-,-,-,-	1.28221	0.0242581
PM02	C06	a-Methyl-D-Galactoside	C-Source,carbohydrate,hexose,galactose,,,Galactose Metabolism,-,-,-,-,-,-,-,-,-,-,-	1.29084	0.0322994
PM02	C07	b-Methyl-D-Galactoside	C-Source,carbohydrate,hexose,galactose,,,Galactose Metabolism,-,-,-,-,-,-,-,-,-,-,-	1.19879	0.06403
PM02	C08	3-Methylglucose	C-Source,carbohydrate,hexose,glucose,,,Glycolosis,glucose,-,-,-,-,-,-,-,-,-,-	1.13455	0.137694
PM02	C09	b-Methyl-D-Glucuronic Acid	C-Source,carbohydrate,hexose,glucose,acid,,Glycolosis,glucose,-,-,-,-,-,-,-,-,-,-	1.14704	0.139777
PM02	C10	a-Methyl-D-Mannoside	C-Source,carbohydrate,hexose,mannose,,,Glycolosis,fructose,mannose,-,-,-,-,-,-,-,-,-	1.1187	0.289007
PM02	C11	b-Methyl-D-Xyloside	C-Source,carbohydrate,pentose,xylose,,,Pentose and glucuronate interconversions,-,-,-,-,-,-,-,-,-,-	1.09436	0.252372
PM02	C12	Palatinose	C-Source,carbohydrate,disaccharide,glucose,fructose,,Glycolosis,glucose,-,-,-,-,-,-,-,-,-,-	1.06423	0.346008
PM02	D01	D-Raffinose	C-Source,carbohydrate,trisaccharide,galactose, glucose, fructose,Glycolosis,glucose,-,-,-,-,-,-,-,-	1.07728	0.133547
PM02	D02	Salicin	C-Source,carbohydrate,hexose,glucose,aromatic,,Glycolosis,glucose,-,-,-,-,-,-,-,-,-,-	1.16329	0.0264551
PM02	D03	Sedoheptulosan	C-Source,carbohydrate,7 carbon,,,,-,-,-,-,-,-,-,-,-,-,-,-	1.18083	0.0492574
PM02	D04	L-Sorbose	C-Source,carbohydrate,hexose,sorbose,,,Glycolosis,fructose,mannose,-,-,-,-,-,-,-,-,-	1.1297	0.0336375
PM02	D05	Stachyose	C-Source,carbohydrate,oligosaccharide,glucose,fructose,galactose,Glycolosis,glucose,Galactose Metab	1.20548	0.0337635
PM02	D06	D-Tagatose	C-Source,carbohydrate,hexose,tagulose,,,Galactose Metabolism,galactose,-,-,-,-,-,-,-,-,-,-	1.04615	0.290016
PM02	D07	Turanose	C-Source,carbohydrate,disaccharide,glucose,fructose,,Glycolosis,glucose,-,-,-,-,-,-,-,-,-,-	1.22011	0.0422253
PM02	D08	Xylitol	C-Source,carbohydrate,pentose,xylose,,,Pentose and glucuronate interconversions,-,-,-,-,-,-,-,-,-,-	1.19291	0.221443
PM02	D09	N-Acetyl-D-glucosaminitol	C-Source,carbohydrate,pentose,xylose,,,Pentose and glucuronate interconversions,-,-,-,-,-,-,-,-,-,-	1.12787	0.138589
PM02	D10	g-Amino-N-Butyric Acid	C-Source,carboxylate,4 carbon,,,,TCA,oxologlutarate,Glu,-,-,-,-,-,-,-,-,-	1.10119	0.439199
PM02	D11	d-Amino Valeric Acid	C-Source,carboxylate,5 carbon,,,,-,-,-,-,-,-,-,-,-,-,-,-	1.09998	0.333931
PM02	D12	Butyric Acid	C-Source,carboxylate,4 carbon,,,,TCA,oxologlutarate,Butonanate metabolism,-,-,-,-,-,-,-,-,-	1.1473	0.326733
PM02	E01	Capric Acid	C-Source,carboxylate,fatty acid,10 carbon,,,-,-,-,-,-,-,-,-,-,-,-,-	1.02804	0.489282
PM02	E02	Caproic Acid	C-Source,carboxylate,fatty acid,6 carbon,,,-,-,-,-,-,-,-,-,-,-,-,-	1.11967	0.0879258
PM02	E03	Citraconic Acid	C-Source,carboxylate,fatty acid,5 carbon,,,-,-,-,-,-,-,-,-,-,-,-,-	1.13356	0.0562458
PM02	E04	D,L-Citramalic Acid	C-Source,carboxylate,fatty acid,5 carbon,,,-,-,-,-,-,-,-,-,-,-,-,-	1.12735	0.163214
PM02	E05	D-Glucosamine	C-Source,carbohydrate,hexose,glucose,amine,,Glycolosis,glucose,-,-,-,-,-,-,-,-,-,-	1.02299	0.518573
PM02	E06	2-Hydroxybenzoic acid	C-Source,carboxylate,aromatic,,,,-,-,-,-,-,-,-,-,-,-,-,-	1.07032	0.358762
PM02	E07	4-Hydroxybenzoic Acid	C-Source,carboxylate,aromatic,,,,TCA,Citrate,acetyl CoA,phenylalanine metabolism,-,-,-,-,-,-,-,-	1.19622	0.0631623
PM02	E08	b-Hydroxybutyric Acid	C-Source,carboxylate,4 carbon,,,,TCA,oxaloacetate,pyruvate,Butonanate metabolism,-,-,-,-,-,-,-,-	1.22958	0.0414706
PM02	E09	g-Hydroxybutyric Acid	C-Source,carboxylate,4 carbon,,,,TCA,succinate,Butonanate metabolism,-,-,-,-,-,-,-,-,-	1.15548	0.107293
PM02	E10	2-Oxovaleric acid	C-Source,carboxylate,3 carbon,,,,Pyruvate metabolism,-,-,-,-,-,-,-,-,-,-,-	1.03147	0.82055
PM02	E11	Itaconic Acid	C-Source,carboxylate,5 carbon,,,,Pyruvate metabolism,pyruvate,C5-Branched dibasic acid metabolism,-	-1.38146	0.245034
PM02	E12	5-Keto-D-Gluconic Acid	C-Source,carbohydrate,hexose,glucose,acid,,Glycolosis,glucose,-,-,-,-,-,-,-,-,-,-	-1.06015	0.746918
PM02	F01	D-Lactic Acid Methyl Ester	C-Source,carboxylate,3 carbon,,,,Pyruvate metabolism,-,-,-,-,-,-,-,-,-,-,-	-1.00086	0.992383
PM02	F02	Malonic Acid	C-Source,carboxylate,3 carbon,,,,beta-alanine metabolism,-,-,-,-,-,-,-,-,-,-,-	1.13768	0.0347181
PM02	F03	Melibionic Acid	C-Source,carbohydrate,disaccharide,glucose,gluconic acid,,Glycolosis,glucose,-,-,-,-,-,-,-,-,-,-	1.17483	0.0253252
PM02	F04	Oxalic Acid	C-Source,carboxylate,,,,,TCA,oxaloacetate,Glyoxylate and dicarboxylate metabolism,-,-,-,-,-,-,-,-,-	1.12111	0.0809745
PM02	F05	Oxalomalic Acid	C-Source,carboxylate,6 carbon,,,,TCA,oxaloacetate,Glyoxylate and dicarboxylate metabolism,-,-,-,-,-	1.06579	0.172248
PM02	F06	Quinic Acid	C-Source,carboxylate,7 carbon,,,,TCA,Citrate,acetyl CoA,phenylalanine metabolism,-,-,-,-,-,-,-,-	1.14499	0.120063
PM02	F07	D-Ribono-1,4-Lactone	C-Source,carbohydrate,pentose,ribose,,,Pentose and glucuronate interconversions,-,-,-,-,-,-,-,-,-,-	1.29979	0.01508
PM02	F08	Sebacic Acid	C-Source,carboxylate,10 carbon,,,,-,-,-,-,-,-,-,-,-,-,-,-	1.23957	0.0588887
PM02	F09	Sorbic Acid	C-Source,carboxylate,,,,,-,-,-,-,-,-,-,-,-,-,-,-	1.06601	0.634973
PM02	F10	Succinamic Acid	C-Source,carboxylate,4 carbon,,,,TCA,succinate,-,-,-,-,-,-,-,-,-,-	1.08801	0.536927
PM02	F11	D-Tartaric Acid	C-Source,carboxylate,4 carbon,-,,,-,-,-,-,-,-,-,-,-,-,-,-	1.07976	0.320088
PM02	F12	L-Tartaric Acid	C-Source,carboxylate,4 carbon,,,,TCA,oxaloacetate,Glyoxylate and dicarboxylate metabolism,-,-,-,-,-	-1.00004	0.999543
PM02	G01	Acetamide	C-Source,amide,2 carbon,,,,-,-,-,-,-,-,-,-,-,-,-,-	1.09026	0.179313
PM02	G02	L-Alaninamide	C-Source,-,-,-,,,-,-,-,-,-,-,-,-,-,-,-,-	1.16494	0.124551
PM02	G03	N-Acetyl-L-Glutamic Acid	C-Source,amino acid,intermediate,N-Acetyl-D,L-Glutamic Acid,AA,,TCA,oxologlutarate,Glu,-,-,-,-,-,-,	1.14385	0.166763
PM02	G04	L-Arginine	C-Source,amino acid,amino acid,Arg,AA,,TCA,oxologlutarate,glutamate,Arg,-,-,-,-,-,-,-,-	1.13442	0.0995101
PM02	G05	Glycine	C-Source,amino acid,amino acid,Gly,AA,,TCA,oxaloacetate,Pyruvate,Gly,-,-,-,-,-,-,-,-	1.162	0.148302
PM02	G06	L-Histidine	C-Source,amino acid,amino acid,His,AA,,TCA,oxologlutarate,glutamate,His,-,-,-,-,-,-,-,-	1.10587	0.114721
PM02	G07	L-Homoserine	C-Source,amino acid,intermediate,L-Homoserine,AA,,TCA,oxaloacetate,Pyruvate,gly ser thr metablolism	1.2139	0.178129
PM02	G08	Hydroxy-L-Proline	C-Source,amino acid,intermediate,Hydroxy-L-Proline,AA,,TCA,oxologlutarate,glutamate,glutamate semia	1.19942	0.104059
PM02	G09	L-Isoleucine	C-Source,amino acid,amino acid,Ile,AA,,TCA,succinyl CoA,Propionyl CoA,Ile,-,-,-,-,-,-,-,-	1.10938	0.0772949
PM02	G10	L-Leucine	C-Source,amino acid,amino acid,Leu,AA,,TCA,Citrate,acetyl CoA,Leu,-,-,-,-,-,-,-,-	1.0255	0.781614
PM02	G11	L-Lysine	C-Source,amino acid,amino acid,Lys,AA,,TCA,Citrate,acetyl CoA,Lys,-,-,-,-,-,-,-,-	-1.00587	0.94319
PM02	G12	L-Methionine	C-Source,amino acid,amino acid,Met,AA,,TCA,succinyl CoA,propanoate metabolism,gly ser thr metabloli	1.00689	0.92004
PM02	H01	L-Ornithine	C-Source,amino acid,intermediate,L-Ornithine,AA,,Urea cycle,ornithine,-,-,-,-,-,-,-,-,-,-	1.09132	0.394706
PM02	H02	L-Phenylalanine	C-Source,amino acid,amino acid,Phe,AA,,TCA,Citrate,acetyl CoA,Phe,-,-,-,-,-,-,-,-	1.08225	0.476507
PM02	H03	L-Pyroglutamic Acid	C-Source,amino acid,intermediate,5-Oxo-L-proline,AA,,TCA,oxologlutarate,Glu,-,-,-,-,-,-,-,-,-	1.08004	0.400937
PM02	H04	L-Valine	C-Source,amino acid,amino acid,Val,AA,,TCA,succinyl CoA,Val,-,-,-,-,-,-,-,-,-	1.01991	0.820119
PM02	H05	D,L-Carnitine	C-Source,carboxylate,7 carbon,,,,TCA,Citrate,acetyl CoA,lysine degadation,-,-,-,-,-,-,-,-	1.08424	0.415673
PM02	H06	Sec-Butylamine	C-Source,amine,4 carbon,,,,-,-,-,-,-,-,-,-,-,-,-,-	1.03364	0.715604
PM02	H07	D,L-Octopamine	C-Source,amine,aromatic,,,,-,-,-,-,-,-,-,-,-,-,-,-	1.11038	0.323551
PM02	H08	Putrescine	C-Source,amino acid,intermediate,Putrescine,AA,,TCA,oxologlutarate,glutamate,Arg,-,-,-,-,-,-,-,-	1.01856	0.865885
PM02	H09	Dihydroxyacetone	C-Source,carbohydrate,2 carbon,,,,Glycolosis,G3P,-,-,-,-,-,-,-,-,-,-	-1.01414	0.763956
PM02	H10	2,3-Butanediol	C-Source,alcohol,4 carbon,,,,Pyruvate metabolism,-,-,-,-,-,-,-,-,-,-,-	-1.01558	0.915476
PM02	H11	2,3-Butanone	C-Source,carbohydrate,4 carbon,,,,Pyruvate metabolism,-,-,-,-,-,-,-,-,-,-,-	1.00051	0.993469
PM02	H12	3-Hydroxy 2-Butanone	C-Source,alcohol,4 carbon,,,,Pyruvate metabolism,-,-,-,-,-,-,-,-,-,-,-	-1.08539	0.429726
PM03	A01	Background	N-Source,Background,,,,,-,-,-,-,-,-,-,-,-,-,-,-	1.70811	0.0135221
PM03	A02	Ammonia	N-Source,nitrogen,NH3,,,,Urea cycle,-,-,-,-,-,-,-,-,-,-,-	1.34198	0.162337
PM03	A03	Nitrite	N-Source,nitrogen,N02,,,,Urea cycle,,,,,,,,,,,	1.95445	0.00589377
PM03	A04	Nitrate	N-Source,nitrogen,NO3,,,,Urea cycle,-,-,-,-,-,-,-,-,-,-,-	1.81575	0.00258917
PM03	A05	Urea	N-Source,nitrogen,urea,,,,Urea cycle,Arg,-,-,-,-,-,-,-,-,-,-	1.99975	0.00917398
PM03	A06	Biuret	N-Source,nitrogen,urea,,,,Urea cycle,-,-,-,-,-,-,-,-,-,-,-	2.23978	0.00275071
PM03	A07	L-Alanine	N-Source,amino acid,amino acid,Ala,AA,,TCA,oxaloacetate,Pyruvate,-,-,-,-,-,-,-,-,-	1.61762	0.0263767
PM03	A08	L-Arginine	N-Source,amino acid,amino acid,Arg,AA,,TCA,oxologlutarate,glutamate,Arg,-,-,-,-,-,-,-,-	1.89043	0.00295582
PM03	A09	L-Asparagine	N-Source,amino acid,amino acid,Asn,AA,,TCA,oxaloacetate,Asp,Asn,-,-,-,-,-,-,-,-	1.63898	0.0168665
PM03	A10	L-Aspartic Acid	N-Source,amino acid,amino acid,Asp,AA,,TCA,oxaloacetate,Asp,-,-,-,-,-,-,-,-,-	1.82613	0.00206568
PM03	A11	L-Cysteine	N-Source,amino acid,amino acid,Cys,AA,,TCA,oxaloacetate,Pyruvate,gly ser thr metablolism,Cys,-,-,-,	1.19845	0.00266653
PM03	A12	L-Glutamic Acid	N-Source,amino acid,amino acid,Glu,AA,,TCA,oxologlutarate,Glu,-,-,-,-,-,-,-,-,-	1.51435	0.00138293
PM03	B01	L-Glutamine	N-Source,amino acid,amino acid,Gln,AA,,TCA,oxologlutarate,glutamate,Gln,-,-,-,-,-,-,-,-	1.83452	0.00146026
PM03	B02	Glycine	N-Source,amino acid,amino acid,Gly,AA,,TCA,oxaloacetate,Pyruvate,Gly,-,-,-,-,-,-,-,-	1.28073	0.00724841
PM03	B03	L-Histidine	N-Source,amino acid,amino acid,His,AA,,TCA,oxologlutarate,glutamate,His,-,-,-,-,-,-,-,-	2.02115	0.00165868
PM03	B04	L-Isoleucine	N-Source,amino acid,amino acid,Ile,AA,,TCA,succinyl CoA,Propionyl CoA,Ile,-,-,-,-,-,-,-,-	1.92046	0.00395773
PM03	B05	L-Leucine	N-Source,amino acid,amino acid,Leu,AA,,TCA,Citrate,acetyl CoA,Leu,-,-,-,-,-,-,-,-	1.85343	0.00408426
PM03	B06	L-Lysine	N-Source,amino acid,amino acid,Lys,AA,,TCA,Citrate,acetyl CoA,Lys,-,-,-,-,-,-,-,-	2.29344	0.00276729
PM03	B07	L-Methionine	N-Source,amino acid,amino acid,Met,AA,,TCA,succinyl CoA,propanoate metabolism,gly ser thr metabloli	2.10918	0.00714094
PM03	B08	L-Phenylalanine	N-Source,amino acid,amino acid,Phe,AA,,TCA,Citrate,acetyl CoA,Phe,-,-,-,-,-,-,-,-	2.29212	0.00180239
PM03	B09	L-Proline	N-Source,amino acid,amino acid,Pro,AA,-,TCA,oxologlutarate,Glu,-,-,-,-,-,-,-,-,-	2.21142	0.00111543
PM03	B10	L-Serine	N-Source,amino acid,amino acid,Ser,AA,,TCA,oxaloacetate,Pyruvate,-,-,-,-,-,-,-,-,-	1.26817	0.00207281
PM03	B11	L-Threonine	N-Source,amino acid,amino acid,Thr,AA,,TCA,oxaloacetate,Pyruvate,Thr,-,-,-,-,-,-,-,-	1.27066	0.000297497
PM03	B12	L-Tryptophan	N-Source,amino acid,amino acid,Trp,AA,,TCA,Citrate,acetyl CoA,Trp,-,-,-,-,-,-,-,-	1.23409	0.00870999
PM03	C01	L-Tyrosine	N-Source,amino acid,amino acid,Tyr,AA,,TCA,succinate,Tyr,-,-,-,-,-,-,-,-,-	1.47656	5.10946e-05
PM03	C02	L-Valine	N-Source,amino acid,amino acid,Val,AA,,TCA,succinyl CoA,Val,-,-,-,-,-,-,-,-,-	1.67038	0.000813804
PM03	C03	D-Alanine	N-Source,amino acid,amino acid,Ala-D,AA,,TCA,oxaloacetate,Pyruvate,Ala,-,-,-,-,-,-,-,-	1.93515	0.000172069
PM03	C04	D-Asparagine	N-Source,amino acid,amino acid,Asn-D,AA,,TCA,oxaloacetate,Asp,Asn,-,-,-,-,-,-,-,-	1.90549	0.000353066
PM03	C05	D-Aspartic Acid	N-Source,amino acid,amino acid,Asp-D,AA,,TCA,oxaloacetate,Asp,-,-,-,-,-,-,-,-,-	1.91519	0.0203896
PM03	C06	D-Glutamic Acid	N-Source,amino acid,amino acid,Glu-D,AA,,TCA,oxologlutarate,Glu,-,-,-,-,-,-,-,-,-	2.00359	0.00125193
PM03	C07	D-Lysine	N-Source,amino acid,amino acid,Lys-D,AA,,TCA,Citrate,acetyl CoA,Lys,-,-,-,-,-,-,-,-	2.43767	0.000391547
PM03	C08	D-Serine	N-Source,amino acid,amino acid,Ser-D,AA,,TCA,oxaloacetate,Pyruvate,-,-,-,-,-,-,-,-,-	1.33483	0.00126164
PM03	C09	D-Valine	N-Source,amino acid,amino acid,Val-D,AA,,TCA,succinyl CoA,Val,-,-,-,-,-,-,-,-,-	2.33856	0.00166857
PM03	C10	L-Citrulline	N-Source,amino acid,intermediate,L-Citrulline,AA,,Urea cycle,citrulline,-,-,-,-,-,-,-,-,-,-	1.83325	0.000470285
PM03	C11	L-Homoserine	N-Source,amino acid,intermediate,L-Homoserine,AA,,TCA,oxaloacetate,Pyruvate,gly ser thr metablolism	1.4382	0.00564766
PM03	C12	L-Ornithine	N-Source,amino acid,intermediate,L-Ornithine,AA,,Urea cycle,ornithine,-,-,-,-,-,-,-,-,-,-	1.74418	0.000681486
PM03	D01	N-Acetyl-L-Glutamic Acid	N-Source,amino acid,intermediate,N-Acetyl-D,L-Glutamic Acid,AA,,TCA,oxologlutarate,Glu,-,-,-,-,-,-,	1.66809	3.43105e-05
PM03	D02	N-Phthaloyl-L-Glutamic Acid	N-Source,amino acid,intermediate,N-Phthaloyl-L-Glutamic Acid,AA,,TCA,oxologlutarate,Glu,-,-,-,-,-,-	1.71019	0.0194384
PM03	D03	L-Pyroglutamic Acid	N-Source,amino acid,intermediate,5-Oxo-L-proline,AA,,TCA,oxologlutarate,Glu,-,-,-,-,-,-,-,-,-	1.87661	0.00577119
PM03	D04	Hydroxylamine	N-Source,amine,NH3,,,,-,-,-,-,-,-,-,-,-,-,-,-	1.76658	0.00628944
PM03	D05	Methylamine	N-Source,amine,1 carbon,,,,-,-,-,-,-,-,-,-,-,-,-,-	2.02566	0.00357314
PM03	D06	N-Amylamine	N-Source,amine,5 carbon,,,,-,-,-,-,-,-,-,-,-,-,-,-	1.9476	8.39231e-05
PM03	D07	N-Butylamine	N-Source,amine,4 carbon,,,,-,-,-,-,-,-,-,-,-,-,-,-	1.99312	0.0023154
PM03	D08	Ethylamine	N-Source,amine,2 carbon,,,,-,-,-,-,-,-,-,-,-,-,-,-	1.91891	0.00452957
PM03	D09	Ethanolamine	N-Source,amine,2 carbon,,,,TCA,Citrate,acetyl CoA,-,-,-,-,-,-,-,-,-	1.7516	0.000840125
PM03	D10	Ethylenediamine	N-Source,,,,,,,,,,,,,,,,,	1.73223	0.00122111
PM03	D11	Putrescine	N-Source,amino acid,intermediate,Putrescine,AA,,TCA,oxologlutarate,glutamate,Arg,-,-,-,-,-,-,-,-	1.41932	0.0107178
PM03	D12	Agmatine	N-Source,amino acid,intermediate,Agmatine,AA,,TCA,oxologlutarate,glutamate,Arg,-,-,-,-,-,-,-,-	1.29018	0.0600079
PM03	E01	Histamine	N-Source,amino acid,intermediate,Histamine,AA,,TCA,oxologlutarate,glutamate,His,-,-,-,-,-,-,-,-	1.58996	0.00325028
PM03	E02	b-Phenylethylamine	N-Source,amino acid,intermediate,b-Phenylethylamine,AA,,TCA,Citrate,acetyl CoA,Phe,-,-,-,-,-,-,-,-	1.67748	0.00466501
PM03	E03	Tyramine	N-Source,amino acid,intermediate,Tyramine,AA,,TCA,succinate,tyr metabolism,-,-,-,-,-,-,-,-,-	1.78637	0.00319035
PM03	E04	Acetamide	N-Source,amide,2 carbon,,,,-,-,-,-,-,-,-,-,-,-,-,-	1.99662	0.0003146
PM03	E05	Formamide	N-Source,amide,1 carbon,,,,-,-,-,-,-,-,-,-,-,-,-,-	2.3399	5.85107e-05
PM03	E06	Glucuronamide	N-Source,carbohydrate,hexose,glucose,amide,,Glycolosis,glucose,-,-,-,-,-,-,-,-,-,-	2.00639	0.000192622
PM03	E07	D,L-Lactamide	N-Source,amide,3 carbon,,,,-,-,-,-,-,-,-,-,-,-,-,-	2.0353	0.000933347
PM03	E08	D-Glucosamine	N-Source,carbohydrate,hexose,glucose,amine,,Glycolosis,glucose,-,-,-,-,-,-,-,-,-,-	1.61178	0.00264328
PM03	E09	D-Galactosamine	N-Source,carbohydrate,hexose,galactose,amine,,Galactose Metabolism,-,-,-,-,-,-,-,-,-,-,-	1.46468	0.00463238
PM03	E10	D-Mannosamine	N-Source,carbohydrate,hexose,mannose,amine,,Glycolosis,fructose,mannose,-,-,-,-,-,-,-,-,-	1.22873	0.00976782
PM03	E11	N-Acetyl-D-Glucosamine	N-Source,carbohydrate,hexose,glucose,amine,,Glycolosis,glucose,Glycosaminoglycan degradation,-,-,-,	1.86677	0.000968168
PM03	E12	N-Acetyl-D-Galactosamine	N-Source,carbohydrate,hexose,galactose,amine,,Galactose Metabolism,-,-,-,-,-,-,-,-,-,-,-	1.57825	0.00406858
PM03	F01	N-Acetyl-D-Mannosamine	N-Source,carbohydrate,hexose,mannose,amine,,Glycolosis,fructose,mannose,-,-,-,-,-,-,-,-,-	1.59713	0.0149081
PM03	F02	Adenine	N-Source,nucleic acid,purine,adenine,,,Purine Metabolism,-,-,-,-,-,-,-,-,-,-,-	1.71843	0.00739811
PM03	F03	Adenosine	N-Source,nucleoside,purine,adenine,,,Purine Metabolism,-,-,-,-,-,-,-,-,-,-,-	1.42274	0.0147443
PM03	F04	Cytidine	N-Source,nucleoside,pyrimidine,cytosine,sulfur,,Pyrimidine Metabolism,-,-,-,-,-,-,-,-,-,-,-	1.54195	0.0301862
PM03	F05	Cytosine	N-Source,nucleic acid,pyrimidine,cytosine,,,Pyrimidine Metabolism,-,-,-,-,-,-,-,-,-,-,-	2.16716	0.00290228
PM03	F06	Guanine	N-Source,nucleic acid,purine,guanine,,,Purine Metabolism,-,-,-,-,-,-,-,-,-,-,-	2.42758	0.00312136
PM03	F07	Guanosine	N-Source,nucleoside,purine,guanine,,,Purine Metabolism,-,-,-,-,-,-,-,-,-,-,-	1.15064	0.0574169
PM03	F08	Thymine	N-Source,nucleic acid,pyrimidine,thymine,,,Pyrimidine Metabolism,-,-,-,-,-,-,-,-,-,-,-	1.67662	0.00950225
PM03	F09	Thymidine	N-Source,nucleoside,pyrimidine,thymine,,,Pyrimidine Metabolism,-,-,-,-,-,-,-,-,-,-,-	1.51311	0.00645127
PM03	F10	Uracil	N-Source,nucleic acid,pyrimidine,uracil,,,Pyrimidine Metabolism,-,-,-,-,-,-,-,-,-,-,-	1.50377	0.0512594
PM03	F11	Uridine	N-Source,nucleoside,pyrimidine,uracil,,,Pyrimidine Metabolism,-,-,-,-,-,-,-,-,-,-,-	1.69183	0.0109948
PM03	F12	Inosine	N-Source,nucleoside,purine,hypoxanthine,,,Purine Metabolism,-,-,-,-,-,-,-,-,-,-,-	1.34069	0.0180719
PM03	G01	Xanthine	N-Source,nucleic acid,purine,xanthine,,,Purine Metabolism,-,-,-,-,-,-,-,-,-,-,-	1.28254	0.000501202
PM03	G02	Xanthosine	N-Source,nucleoside,purine,xanthine,,,Purine Metabolism,-,-,-,-,-,-,-,-,-,-,-	1.79223	0.00421065
PM03	G03	Uric Acid	N-Source,nucleic acid,purine,uric acid,,,Purine Metabolism,-,-,-,-,-,-,-,-,-,-,-	1.98465	0.00653669
PM03	G04	Alloxan	N-Source,nucleic acid,intermediate,,,,-,-,-,-,-,-,-,-,-,-,-,-	1.34047	0.00203078
PM03	G05	Allantoin	N-Source,nucleic acid,intermediate,,,,-,-,-,-,-,-,-,-,-,-,-,-	1.63912	0.0143752
PM03	G06	Parabanic Acid	N-Source,urea,3 carbon,,,,-,-,-,-,-,-,-,-,-,-,-,-	2.30546	0.00241457
PM03	G07	D,L-a-Amino-N-Butyric Acid	N-Source,amino acid,4 carbon,D,L-a-Amino-N-Butyric Acid,AA,,-,-,-,-,-,-,-,-,-,-,-,-	1.72201	0.00283473
PM03	G08	g-Amino-N-Butyric Acid	N-Source,carboxylate,4 carbon,,,,TCA,oxologlutarate,Glu,-,-,-,-,-,-,-,-,-	2.12511	0.00560987
PM03	G09	e-Amino-N-Caproic Acid	N-Source,carboxylate,6 carbon,-,,,-,-,-,-,-,-,-,-,-,-,-,-	1.93464	0.00657889
PM03	G10	D,L-a-Amino-Caprylic Acid	N-Source,amino acid,8 carbon,D,L-a-Amino- Caprylic Acid,AA,,-,-,-,-,-,-,-,-,-,-,-,-	-1.15967	0.124925
PM03	G11	d-Amino-N-Valeric Acid	N-Source,amino acid,intermediate,d-Amino-N-Valeric Acid,AA,,TCA,Citrate,acetyl CoA,Leu,-,-,-,-,-,-,	1.81921	0.0102925
PM03	G12	a-Amino-N-Valeric Acid	N-Source,amino acid,5 carbon,Leu,AA,,TCA,Citrate,acetyl CoA,Leu,-,-,-,-,-,-,-,-	1.79513	0.000956515
PM03	H01	Ala-Asp	N-Source,amino acid,dipeptide,Ala,Asp,,TCA,oxaloacetate,Pyruvate,Ala,-,-,TCA,oxaloacetate,Asp,-,-,-	1.42562	0.0311917
PM03	H02	Ala-Gln	N-Source,amino acid,dipeptide,Ala,Gln,,TCA,oxaloacetate,Pyruvate,Ala,-,-,TCA,oxaloglutarate,glutama	1.48865	0.0146599
PM03	H03	Ala-Glu	N-Source,amino acid,dipeptide,Ala,Glu,,TCA,oxaloacetate,Pyruvate,Ala,-,-,TCA,oxaloglutarate,Glu,-,-	1.64017	0.0211912
PM03	H04	Ala-Gly	N-Source,amino acid,dipeptide,Ala,Gly,,TCA,oxaloacetate,Pyruvate,Ala,-,-,TCA,oxaloacetate,Pyruvate,	1.19109	0.113393
PM03	H05	Ala-His	N-Source,amino acid,dipeptide,Ala,His,,TCA,oxaloacetate,Pyruvate,Ala,-,-,TCA,oxaloglutarate,glutama	1.60554	0.0150219
PM03	H06	Ala-Leu	N-Source,amino acid,dipeptide,Ala,Leu,,TCA,oxaloacetate,Pyruvate,Ala,-,-,TCA,Citrate,acetyl CoA,Leu	1.81115	0.0184862
PM03	H07	Ala-Thr	N-Source,amino acid,dipeptide,Ala,Thr,,TCA,oxaloacetate,Pyruvate,Ala,-,-,TCA,oxaloacetate,Pyruvate,	1.31102	0.00320735
PM03	H08	Gly-Asn	N-Source,amino acid,dipeptide,Gly-3,Asn,,TCA,oxaloacetate,Pyruvate,Gly,-,-,TCA,oxaloacetate,Asp,Asn	1.03002	0.739288
PM03	H09	Gly-Gln	N-Source,amino acid,dipeptide,Gly,Gln,,TCA,oxaloacetate,Pyruvate,Gly,-,-,TCA,oxaloglutarate,glutama	1.09631	0.327637
PM03	H10	Gly-Glu	N-Source,amino acid,dipeptide,Gly,Glu,,TCA,oxaloacetate,Pyruvate,Gly,-,-,TCA,oxaloglutarate,Glu,-,-	1.10199	0.26893
PM03	H11	Gly-Met	N-Source,amino acid,dipeptide,Gly,Met,,TCA,oxaloacetate,Pyruvate,Gly,-,-,TCA,succinyl CoA,propanoat	1.17304	0.0393522
PM03	H12	Met-Ala	N-Source,amino acid,dipeptide,Met,Ala,,TCA,succinyl CoA,propanoate metabolism,gly ser thr metabloli	1.53957	0.0039737
PM04	A01	Background	P-Source,Background,,,,,-,-,-,-,-,-,-,-,-,-,-,-	1.54901	0.260606
PM04	A02	Phosphate	P-Source,phosphate,,,,,-,-,-,-,-,-,-,-,-,-,-,-	1.79326	0.281638
PM04	A03	Pyrophosphate	P-Source,phosphate,,,,,-,-,-,-,-,-,-,-,-,-,-,-	1.83252	0.183282
PM04	A04	Trimetaphosphate	P-Source,phosphate,,,,,-,-,-,-,-,-,-,-,-,-,-,-	2.10842	0.260874
PM04	A05	Tripolyphosphate	P-Source,phosphate,,,,,-,-,-,-,-,-,-,-,-,-,-,-	2.29191	0.270992
PM04	A06	Triethyl Phosphate	P-Source,phosphate,,,,,-,-,-,-,-,-,-,-,-,-,-,-	2.88873	0.252591
PM04	A07	Hypophosphite	P-Source,phosphate,,-,,,-,-,-,-,-,-,-,-,-,-,-,-	2.32719	0.224743
PM04	A08	Adenosine 2'-Monophosphate	P-Source,nucleotide,purine,adenine,Phosphate,,Purine Metabolism,-,-,-,-,-,-,-,-,-,-,-	2.31683	0.17145
PM04	A09	Adenosine 3'-Monophosphate	P-Source,nucleotide,purine,adenine,Phosphate,,Purine Metabolism,-,-,-,-,-,-,-,-,-,-,-	1.96045	0.122991
PM04	A10	Adenosine 5'-Monophosphate	P-Source,nucleotide,purine,adenine,Phosphate,,Purine Metabolism,-,-,-,-,-,-,-,-,-,-,-	1.82148	0.23845
PM04	A11	Adenosine 2',3'-Cyclic Monophosphate	P-Source,nucleotide,purine,adenine,Phosphate,,Purine Metabolism,-,-,-,-,-,-,-,-,-,-,-	1.70435	0.114518
PM04	A12	Adenosine 3',5'-Cyclic Monophosphate	P-Source,nucleotide,purine,adenine,Phosphate,,Purine Metabolism,-,-,-,-,-,-,-,-,-,-,-	1.45437	0.195699
PM04	B01	Thiophosphate	P-Source,-,-,-,,,-,-,-,-,-,-,-,-,-,-,-,-	1.2242	0.409413
PM04	B02	Dithiophosphate	P-Source,,,,,,-,-,-,-,-,-,-,-,-,-,-,-	1.58468	0.358117
PM04	B03	D,L-a-Glycerol Phosphate	P-Source,carbohydrate,3 carbon,glycerol,Phosphate,,Glycolosis,G3P,-,-,-,-,-,-,-,-,-,-	2.01495	0.19327
PM04	B04	b-Glycerol Phosphate	P-Source,carbohydrate,3 carbon,glycerol,Phosphate,,Glycolosis,G3P,-,-,-,-,-,-,-,-,-,-	2.27536	0.235112
PM04	B05	Carbamyl Phosphate	P-Source,carbohydrate,3 carbon,glycerol,Phosphate,,Glycolosis,G3P,-,-,-,-,-,-,-,-,-,-	2.58694	0.259183
PM04	B06	D-2-Phospho-Glyceric Acid	P-Source,carbohydrate,3 carbon,glycerol,Phosphate,,Glycolosis,G3P,-,-,-,-,-,-,-,-,-,-	2.97139	0.226511
PM04	B07	D-3-Phospho-Glyceric Acid	P-Source,carbohydrate,3 carbon,glycerol,Phosphate,,Glycolosis,G3P,-,-,-,-,-,-,-,-,-,-	2.70243	0.243941
PM04	B08	Guanosine 2'-Monophosphate	P-Source,nucleotide,purine,guanine,Phosphate,,Purine Metabolism,-,-,-,-,-,-,-,-,-,-,-	2.29092	0.160735
PM04	B09	Guanosine 3'-Monophosphate	P-Source,nucleotide,purine,guanine,Phosphate,,Purine Metabolism,-,-,-,-,-,-,-,-,-,-,-	1.99005	0.137629
PM04	B10	Guanosine 5'-Monophosphate	P-Source,nucleotide,purine,guanine,Phosphate,,Purine Metabolism,-,-,-,-,-,-,-,-,-,-,-	1.96251	0.271204
PM04	B11	Guanosine 2',3'-Cyclic Monophosphate	P-Source,nucleotide,purine,guanine,Phosphate,,Purine Metabolism,-,-,-,-,-,-,-,-,-,-,-	1.52012	0.356691
PM04	B12	Guanosine 3',5'-Cyclic Monophosphate	P-Source,nucleotide,purine,guanine,Phosphate,,Purine Metabolism,-,-,-,-,-,-,-,-,-,-,-	1.45834	0.262624
PM04	C01	Phosphoenol Pyruvate	P-Source,carbohydrate,3 carbon,pyruvate,,,Glycolosis,pyruvate,-,-,-,-,-,-,-,-,-,-	1.50524	0.193772
PM04	C02	Phospho-Glycolic Acid	P-Source,carbohydrate,2 carbon,g3p,,,Glycolosis,G3P,-,-,-,-,-,-,-,-,-,-	1.85436	0.20723
PM04	C03	D-Glucose-1-Phosphate	P-Source,carbohydrate,hexose,glucose,phosphate,,Glycolosis,glucose,-,-,-,-,-,-,-,-,-,-	1.83451	0.23066
PM04	C04	D-Glucose-6-Phosphate	P-Source,carbohydrate,hexose,glucose,phosphate,,Glycolosis,glucose,-,-,-,-,-,-,-,-,-,-	1.63779	0.350942
PM04	C05	2-Deoxy-D-Glucose 6-Phosphate	P-Source,carbohydrate,hexose,glucose,phosphate,,Glycolosis,glucose,-,-,-,-,-,-,-,-,-,-	2.3588	0.18445
PM04	C06	D-Glucosamine-6-Phosphate	P-Source,carbohydrate,hexose,glucose,phosphate,,Glycolosis,glucose,-,-,-,-,-,-,-,-,-,-	2.64215	0.237065
PM04	C07	6-Phospho-Gluconic Acid	P-Source,carbohydrate,hexose,glucose,phosphate,,Glycolosis,glucose,-,-,-,-,-,-,-,-,-,-	2.9359	0.186661
PM04	C08	Cytidine 2'-Monophosphate	P-Source,nucleotide,pyrimidine,cytosine,Phosphate,,Pyrimidine Metabolism,-,-,-,-,-,-,-,-,-,-,-	2.09022	0.22691
PM04	C09	Cytidine 3'-Monophosphate	P-Source,nucleotide,pyrimidine,cytosine,Phosphate,,Pyrimidine Metabolism,-,-,-,-,-,-,-,-,-,-,-	2.18927	0.243568
PM04	C10	Cytidine 5'-Monophosphate	P-Source,nucleotide,pyrimidine,cytosine,Phosphate,,Pyrimidine Metabolism,-,-,-,-,-,-,-,-,-,-,-	2.01884	0.185169
PM04	C11	Cytidine 2',3'-Cyclic Monophosphate	P-Source,nucleotide,pyrimidine,cytosine,Phosphate,,Pyrimidine Metabolism,-,-,-,-,-,-,-,-,-,-,-	1.7135	0.18938
PM04	C12	Cytidine 3',5'-Cyclic Monophosphate	P-Source,nucleotide,pyrimidine,cytosine,Phosphate,,Pyrimidine Metabolism,-,-,-,-,-,-,-,-,-,-,-	1.38341	0.30035
PM04	D01	D-Mannose-1-Phosphate	P-Source,carbohydrate,hexose,mannose,Phosphate,,Glycolosis,fructose,mannose,-,-,-,-,-,-,-,-,-	1.47554	0.1718
PM04	D02	D-Mannose-6-Phosphate	P-Source,carbohydrate,hexose,mannose,Phosphate,,Glycolosis,fructose,mannose,-,-,-,-,-,-,-,-,-	1.59029	0.306425
PM04	D03	Cysteamine-S-Phosphate	P-Source,amine,2 carbon,,,,-,-,-,-,-,-,-,-,-,-,-,-	2.56602	0.254052
PM04	D04	Phospho-L-Arginine	P-Source,amino acid,amino acid,Phospho-L-Arginine,AA,,TCA,oxologlutarate,glutamate,Arg,Phosphate,-,	1.88967	0.283301
PM04	D05	O-Phospho-D-Serine	P-Source,amino acid,amino acid,O-Phospho-D-Serine,AA,,TCA,oxaloacetate,Pyruvate,Ser,Phosphate,-,-,-	2.95813	0.213452
PM04	D06	O-Phospho-L-Serine	P-Source,amino acid,amino acid,O-Phospho-L-Serine,AA,,TCA,oxaloacetate,Pyruvate,Ser,Phosphate,-,-,-	2.6321	0.261708
PM04	D07	O-Phospho-L-Threonine	P-Source,amino acid,amino acid,O-Phospho-L-Threonine,AA,,TCA,oxaloacetate,Pyruvate,Thr,Phosphate,-,	2.49642	0.222402
PM04	D08	Uridine 2'-Monophosphate	P-Source,nucleotide,pyrimidine,uracil,Phosphate,,Pyrimidine Metabolism,-,-,-,-,-,-,-,-,-,-,-	2.36991	0.207151
PM04	D09	Uridine 3'-Monophosphate	P-Source,nucleotide,pyrimidine,uracil,Phosphate,,Pyrimidine Metabolism,-,-,-,-,-,-,-,-,-,-,-	2.30671	0.162629
PM04	D10	Uridine 5'-Monophosphate	P-Source,nucleotide,pyrimidine,uracil,Phosphate,,Pyrimidine Metabolism,-,-,-,-,-,-,-,-,-,-,-	2.0856	0.187041
PM04	D11	Uridine 2',3'-Cyclic Monophosphate	P-Source,nucleotide,pyrimidine,uracil,Phosphate,,Pyrimidine Metabolism,-,-,-,-,-,-,-,-,-,-,-	1.80818	0.184358
PM04	D12	Uridine 3',5'-Cyclic Monophosphate	P-Source,nucleotide,pyrimidine,uracil,Phosphate,,Pyrimidine Metabolism,-,-,-,-,-,-,-,-,-,-,-	1.43261	0.248854
PM04	E01	O-Phospho-D-Tyrosine	P-Source,amino acid,amino acid,O-Phospho-D-Tyrosine,AA,,TCA,succinate,tyr metabolism,phosphate,-,-,	1.36279	0.294251
PM04	E02	O-Phospho-L-Tyrosine	P-Source,amino acid,amino acid,O-Phospho-L-Tyrosine,AA,,TCA,succinate,tyr metabolism,phosphate,-,-,	1.43373	0.309443
PM04	E03	Phosphocreatine	P-Source,amino acid,intermediate,Phosphocreatine,AA,,TCA,oxologlutarate,glutamate,Arg,-,-,-,-,-,-,-	1.81025	0.315421
PM04	E04	Phosphoryl Choline	P-Source,carbohydrate,3 carbon,glycerol,Phosphate,,Glycolosis,G3P,-,-,-,-,-,-,-,-,-,-	1.70805	0.306688
PM04	E05	O-Phosphoryl-Ethanolamine	P-Source,amine,2 carbon,,,,TCA,Citrate,acetyl CoA,-,-,-,-,-,-,-,-,-	2.46289	0.267468
PM04	E06	Phosphono Acetic Acid	P-Source,carboxylate,2 carbon,,,,Glycolosis,acetate,-,-,-,-,-,-,-,-,-,-	1.79064	0.338739
PM04	E07	2-Aminoethyl Phosphonic Acid	P-Source,alcohol,2 carbon,,,,-,-,-,-,-,-,-,-,-,-,-,-	2.58794	0.278778
PM04	E08	Methylene Diphosphonic Acid	P-Source,,,,,,-,-,-,-,-,-,-,-,-,-,-,-	1.65792	0.353754
PM04	E09	Thymidine 3'-Monophosphate	P-Source,nucleotide,pyrimidine,thymine,Phosphate,,Pyrimidine Metabolism,-,-,-,-,-,-,-,-,-,-,-	1.88665	0.202582
PM04	E10	Thymidine 5'-Monophosphate	P-Source,nucleotide,pyrimidine,thymine,Phosphate,,Pyrimidine Metabolism,-,-,-,-,-,-,-,-,-,-,-	1.65519	0.225587
PM04	E11	Inositol Hexaphosphate	P-Source,-,-,-,,,-,-,-,-,-,-,-,-,-,-,-,-	1.26041	0.267632
PM04	E12	Thymidine 3',5'-Cyclic Monophosphate	P-Source,nucleotide,pyrimidine,thymine,Phosphate,,Pyrimidine Metabolism,-,-,-,-,-,-,-,-,-,-,-	1.39914	0.276526
PM04	F01	Background	S-Source,Background,,,,,-,-,-,-,-,-,-,-,-,-,-,-	1.27211	0.3335
PM04	F02	Sulfate	S-Source,-,-,-,,,-,-,-,-,-,-,-,-,-,-,-,-	1.45252	0.306561
PM04	F03	Thiosulfate	S-Source,-,-,-,,,-,-,-,-,-,-,-,-,-,-,-,-	2.01849	0.342701
PM04	F04	Tetrathionate	S-Source,-,-,-,,,-,-,-,-,-,-,-,-,-,-,-,-	1.68732	0.365651
PM04	F05	Thiophosphate	S-Source,-,-,-,,,-,-,-,-,-,-,-,-,-,-,-,-	2.2262	0.420074
PM04	F06	Dithiophosphate	S-Source,,,,,,-,-,-,-,-,-,-,-,-,-,-,-	2.49061	0.38953
PM04	F07	L-Cysteine	S-Source,amino acid,amino acid,Cys,AA,,TCA,oxaloacetate,Pyruvate,gly ser thr metablolism,Cys,-,-,-,	2.79408	0.359129
PM04	F08	D-Cysteine	S-Source,amino acid,amino acid,Cys-D,AA,,TCA,oxaloacetate,Pyruvate,gly ser thr metablolism,Cys,-,-,	3.16244	0.3151
PM04	F09	Cys-Gly	S-Source,amino acid,dipeptide,Cys,Gly,,TCA,oxaloacetate,Pyruvate,gly ser thr metablolism,Cys,-,TCA,	4.00719	0.383906
PM04	F10	L-Cysteic Acid	S-Source,amino acid,intermediate,L-Cysteic Acid,AA,,TCA,oxaloacetate,Pyruvate,gly ser thr metabloli	1.70127	0.296268
PM04	F11	Cysteamine	S-Source,-,-,-,,,-,-,-,-,-,-,-,-,-,-,-,-	1.50465	0.278205
PM04	F12	L-Cysteine Sulfinic Acid	S-Source,amino acid,intermediate,L-Cysteine Sulfinic Acid,AA,,TCA,oxaloacetate,Pyruvate,gly ser thr	1.29907	0.360298
PM04	G01	N-Acetyl-L-Cysteine	S-Source,amino acid,amino acid,Cys,AA,,TCA,oxaloacetate,Pyruvate,gly ser thr metablolism,Cys,-,-,-,	1.30021	0.359651
PM04	G02	S-Methyl-L-Cysteine	S-Source,amino acid,amino acid,Cys,AA,,TCA,oxaloacetate,Pyruvate,gly ser thr metablolism,Cys,-,-,-,	1.38566	0.404566
PM04	G03	Cystathionine	S-Source,-,-,-,,,-,-,-,-,-,-,-,-,-,-,-,-	1.43806	0.490419
PM04	G04	Lanthionine	S-Source,-,-,-,Cys,,-,-,-,-,-,-,-,-,-,-,-,-	2.01461	0.36705
PM04	G05	Glutathione	S-Source,,,,,,-,-,-,-,-,-,-,-,-,-,-,-	1.90439	0.442447
PM04	G06	D,L-Ethionine	S-Source,-,-,-,,,-,-,-,-,-,-,-,-,-,-,-,-	1.77689	0.336059
PM04	G07	L-Methionine	S-Source,amino acid,amino acid,Met,AA,,TCA,succinyl CoA,propanoate metabolism,gly ser thr metabloli	1.6436	0.337054
PM04	G08	D-Methionine	S-Source,amino acid,amino acid,Met-D,AA,,TCA,succinyl CoA,propanoate metabolism,gly ser thr metablo	1.93026	0.345842
PM04	G09	Gly-Met	S-Source,amino acid,dipeptide,Gly,Met,,TCA,oxaloacetate,Pyruvate,Gly,-,-,TCA,succinyl CoA,propanoat	2.56805	0.325446
PM04	G10	N-Acetyl-D,L-Methionine	S-Source,-,-,-,,,-,-,-,-,-,-,-,-,-,-,-,-	1.70224	0.174081
PM04	G11	L-Methionine Sulfoxide	S-Source,amino acid,amino acid,Met,AA,,TCA,succinyl CoA,propanoate metabolism,-,-,-,-,-,-,-,-,-	1.55891	0.155932
PM04	G12	L-Methionine Sulfone	S-Source,amino acid,amino acid,Met,AA,,TCA,succinyl CoA,propanoate metabolism,-,-,-,-,-,-,-,-,-	1.25124	0.184971
PM04	H01	L-Djenkolic Acid	S-Source,amino acid,intermediate,L-Djenkolic Acid,AA,,TCA,oxaloacetate,Pyruvate,gly ser thr metablo	1.07212	0.72064
PM04	H02	Thiourea	S-Source,,,,,,-,-,-,-,-,-,-,-,-,-,-,-	1.08147	0.770974
PM04	H03	1-Thio-b-D-Glucose	S-Source,carbohydrate,hexose,glucose,sulfur,,Glycolosis,glucose,-,-,-,-,-,-,-,-,-,-	1.44886	0.429165
PM04	H04	D,L-Lipoamide	S-Source,,,,,,-,-,-,-,-,-,-,-,-,-,-,-	1.45756	0.406307
PM04	H05	Taurocholic Acid	S-Source,-,-,-,,,-,-,-,-,-,-,-,-,-,-,-,-	1.27341	0.481746
PM04	H06	Taurine	S-Source,-,-,-,,,-,-,-,-,-,-,-,-,-,-,-,-	1.28165	0.651267
PM04	H07	Hypotaurine	S-Source,-,-,-,,,-,-,-,-,-,-,-,-,-,-,-,-	1.4709	0.439084
PM04	H08	p-Aminobenzene Sulfonic Acid	S-Source,-,-,-,,,-,-,-,-,-,-,-,-,-,-,-,-	1.35979	0.542475
PM04	H09	Butane Sulfonic Acid	S-Source,-,-,-,,,-,-,-,-,-,-,-,-,-,-,-,-	1.30962	0.5366
PM04	H10	2-Hydroxyethane Sulfonic Acid	S-Source,alcohol,2 carbon,,,,-,-,-,-,-,-,-,-,-,-,-,-	1.19233	0.669163
PM04	H11	Methane Sulfonic Acid	S-Source,-,-,-,-,,-,-,-,-,-,-,-,-,-,-,-,-	1.29285	0.419574
PM04	H12	Tetramethylene Sulfone	S-Source,,,,,,-,-,-,-,-,-,-,-,-,-,-,-	1.20534	0.449253
PM05	A01	Background	Nutritional suppliment,Background,,,,,-,-,-,-,-,-,-,-,-,-,-,-	1.21943	0.482162
PM05	A02	Positive Control	Nutritional suppliment,Positive Control,,,,,-,-,-,-,-,-,-,-,-,-,-,-	1.17406	0.623406
PM05	A03	L-Alanine	Nutritional suppliment,amino acid,amino acid,Ala,AA,,TCA,oxaloacetate,Pyruvate,-,-,-,-,-,-,-,-,-	1.44894	0.479332
PM05	A04	L-Arginine	Nutritional suppliment,amino acid,amino acid,Arg,AA,,TCA,oxologlutarate,glutamate,Arg,-,-,-,-,-,-,-	1.40974	0.528036
PM05	A05	L-Asparagine	Nutritional suppliment,amino acid,amino acid,Asn,AA,,TCA,oxaloacetate,Asp,Asn,-,-,-,-,-,-,-,-	1.63872	0.440185
PM05	A06	L-Aspartic Acid	Nutritional suppliment,amino acid,amino acid,Asp,AA,,TCA,oxaloacetate,Asp,-,-,-,-,-,-,-,-,-	1.51032	0.526785
PM05	A07	L-Cysteine	Nutritional suppliment,amino acid,amino acid,Cys,AA,,TCA,oxaloacetate,Pyruvate,gly ser thr metablol	1.3799	0.524082
PM05	A08	L-Glutamic Acid	Nutritional suppliment,amino acid,amino acid,Glu,AA,,TCA,oxologlutarate,Glu,-,-,-,-,-,-,-,-,-	1.37177	0.497497
PM05	A09	Adenosine 3',5'-Cyclic Monophosphate	Nutritional suppliment,nucleotide,purine,adenine,Phosphate,,Purine Metabolism,-,-,-,-,-,-,-,-,-,-,-	1.5214	0.409487
PM05	A10	Adenine	Nutritional suppliment,nucleic acid,purine,adenine,,,Purine Metabolism,-,-,-,-,-,-,-,-,-,-,-	1.2135	0.672348
PM05	A11	Adenosine	Nutritional suppliment,nucleoside,purine,adenine,,,Purine Metabolism,-,-,-,-,-,-,-,-,-,-,-	1.18185	0.544471
PM05	A12	2'-Deoxyadenosine	Nutritional suppliment,nucleoside,purine,adenine,,,Purine Metabolism,-,-,-,-,-,-,-,-,-,-,-	1.21438	0.417686
PM05	B01	L-Glutamine	Nutritional suppliment,amino acid,amino acid,Gln,AA,,TCA,oxologlutarate,glutamate,Gln,-,-,-,-,-,-,-	1.19822	0.454823
PM05	B02	Glycine	Nutritional suppliment,,,,,,,,,,,,,,,,,	1.32685	0.242937
PM05	B03	L-Histidine	Nutritional suppliment,amino acid,amino acid,His,AA,,TCA,oxologlutarate,glutamate,His,-,-,-,-,-,-,-	1.07154	0.760305
PM05	B04	L-Isoleucine	Nutritional suppliment,amino acid,amino acid,Ile,AA,,TCA,succinyl CoA,Propionyl CoA,Ile,-,-,-,-,-,-	1.51619	0.468505
PM05	B05	L-Leucine	Nutritional suppliment,amino acid,amino acid,Leu,AA,,TCA,Citrate,acetyl CoA,Leu,-,-,-,-,-,-,-,-	1.65758	0.444258
PM05	B06	L-Lysine	Nutritional suppliment,amino acid,amino acid,Lys,AA,,TCA,Citrate,acetyl CoA,Lys,-,-,-,-,-,-,-,-	1.75755	0.449318
PM05	B07	L-Methionine	Nutritional suppliment,amino acid,amino acid,Met,AA,,TCA,succinyl CoA,propanoate metabolism,gly ser	1.37783	0.520727
PM05	B08	L-Phenylalanine	Nutritional suppliment,amino acid,amino acid,Phe,AA,,TCA,Citrate,acetyl CoA,Phe,-,-,-,-,-,-,-,-	1.31055	0.467436
PM05	B09	Guanosine 3',5'-Cyclic Monophosphate	Nutritional suppliment,nucleotide,purine,guanine,Phosphate,,Purine Metabolism,-,-,-,-,-,-,-,-,-,-,-	1.52965	0.421928
PM05	B10	Guanine	Nutritional suppliment,nucleic acid,purine,guanine,,,Purine Metabolism,-,-,-,-,-,-,-,-,-,-,-	1.4556	0.448527
PM05	B11	Guanosine	Nutritional suppliment,nucleoside,purine,guanine,,,Purine Metabolism,-,-,-,-,-,-,-,-,-,-,-	1.17874	0.498465
PM05	B12	2'-Deoxyguanosine	Nutritional suppliment,nucleoside,purine,guanine,,,Purine Metabolism,,,,,,,,,,,	1.14944	0.525047
PM05	C01	L-Proline	Nutritional suppliment,amino acid,amino acid,Pro,AA,-,TCA,oxologlutarate,Glu,-,-,-,-,-,-,-,-,-	1.12696	0.370927
PM05	C02	L-Serine	Nutritional suppliment,amino acid,amino acid,Ser,AA,,TCA,oxaloacetate,Pyruvate,-,-,-,-,-,-,-,-,-	1.26355	0.302816
PM05	C03	L-Threonine	Nutritional suppliment,amino acid,amino acid,Thr,AA,,TCA,oxaloacetate,Pyruvate,Thr,-,-,-,-,-,-,-,-	1.20094	0.284526
PM05	C04	L-Tryptophan	Nutritional suppliment,amino acid,amino acid,Trp,AA,,TCA,Citrate,acetyl CoA,Trp,-,-,-,-,-,-,-,-	1.2354	0.434395
PM05	C05	L-Tyrosine	Nutritional suppliment,amino acid,amino acid,Tyr,AA,,TCA,succinate,Tyr,-,-,-,-,-,-,-,-,-	2.00311	0.323768
PM05	C06	L-Valine	Nutritional suppliment,amino acid,amino acid,Val,AA,,TCA,succinyl CoA,Val,-,-,-,-,-,-,-,-,-	1.68895	0.43218
PM05	C07	L-Isoleucine + L-Valine	Nutritional suppliment,,,,,,,,,,,,,,,,,	1.47258	0.395395
PM05	C08	Hydroxy-L-Proline	Nutritional suppliment,amino acid,intermediate,Hydroxy-L-Proline,AA,,TCA,oxologlutarate,glutamate,g	1.76456	0.323083
PM05	C09	(5) 4-Amino-Imidazole-4(5)-Carboxamide	Nutritional suppliment,Imidazole,-,-,,,Purine Metabolism,-,-,-,-,-,-,-,-,-,-,-	1.51792	0.307126
PM05	C10	Hypoxanthine	Nutritional suppliment,nucleic acid,purine,hypoxanthine,,,Purine Metabolism,,,,,,,,,,,	1.31194	0.476823
PM05	C11	Inosine	Nutritional suppliment,nucleoside,purine,hypoxanthine,,,Purine Metabolism,-,-,-,-,-,-,-,-,-,-,-	1.07485	0.769642
PM05	C12	2'-Deoxyinosine	Nutritional suppliment,nucleoside,purine,hypoxanthine,,,Purine Metabolism,,,,,,,,,,,	-1.00192	0.9864
PM05	D01	L-Ornithine	Nutritional suppliment,amino acid,intermediate,L-Ornithine,AA,,Urea cycle,ornithine,-,-,-,-,-,-,-,-	1.13525	0.291031
PM05	D02	L-Citrulline	Nutritional suppliment,amino acid,intermediate,L-Citrulline,AA,,Urea cycle,citrulline,-,-,-,-,-,-,-	1.27097	0.0896857
PM05	D03	Chorismic Acid	Nutritional suppliment,,,,,,,,,,,,,,,,,	1.17721	0.486742
PM05	D04	(-)Shikimic Acid	Nutritional suppliment,,,,,,,,,,,,,,,,,	1.41345	0.210609
PM05	D05	L-Homoserine Lactone	Nutritional suppliment,,,,,,,,,,,,,,,,,	1.89634	0.40011
PM05	D06	D-Alanine	Nutritional suppliment,amino acid,amino acid,Ala-D,AA,,TCA,oxaloacetate,Pyruvate,Ala,-,-,-,-,-,-,-,	1.63946	0.305113
PM05	D07	D-Aspartic Acid	Nutritional suppliment,amino acid,amino acid,Asp-D,AA,,TCA,oxaloacetate,Asp,-,-,-,-,-,-,-,-,-	1.76938	0.174768
PM05	D08	D-Glutamic Acid	Nutritional suppliment,amino acid,amino acid,Glu-D,AA,,TCA,oxologlutarate,Glu,-,-,-,-,-,-,-,-,-	1.57914	0.171681
PM05	D09	D,L-Diamino-Pimelic Acid	Nutritional suppliment,,,,,,,,,,,,,,,,,	1.35829	0.193771
PM05	D10	Cytosine	Nutritional suppliment,nucleic acid,pyrimidine,cytosine,,,Pyrimidine Metabolism,-,-,-,-,-,-,-,-,-,-	1.3584	0.547648
PM05	D11	Cytidine	Nutritional suppliment,nucleoside,pyrimidine,cytosine,sulfur,,Pyrimidine Metabolism,-,-,-,-,-,-,-,-	1.00798	0.971269
PM05	D12	2O-Deoxycytidine	Nutritional suppliment,nucleoside,pyrimidine,cytosine,,,Pyrimidine Metabolism,,,,,,,,,,,	-1.06327	0.457982
PM05	E01	Putrescine	Nutritional suppliment,amino acid,intermediate,Putrescine,AA,,TCA,oxologlutarate,glutamate,Arg,-,-,	1.03656	0.360178
PM05	E02	Spermidine	Nutritional suppliment,,,,,,,,,,,,,,,,,	1.15279	0.18595
PM05	E03	Spermine	Nutritional suppliment,,,,,,,,,,,,,,,,,	1.38207	0.0136259
PM05	E04	Pyridoxine	Nutritional suppliment,,,,,,,,,,,,,,,,,	1.12851	0.387438
PM05	E05	Pyridoxal	Nutritional suppliment,,,,,,,,,,,,,,,,,	1.65098	0.0281049
PM05	E06	Pyridoxamine	Nutritional suppliment,,,,,,,,,,,,,,,,,	1.64493	0.0582596
PM05	E07	b-Alanine	Nutritional suppliment,amino acid,amino acid,Ala-b,AA,,TCA,Citrate,acetyl CoA,,,,,oxaloglutarate,Py	1.29073	0.0322355
PM05	E08	D-Pantothenic Acid	Nutritional suppliment,,,,,,,,,,,,,,,,,	-1.00203	0.990989
PM05	E09	Orotic Acid	Nutritional suppliment,nucleic acid,pyrimidine,intermediate,,,Pyrimidine Metabolism,-,-,-,-,-,-,-,-	-1.24291	0.476995
PM05	E10	Uracil	Nutritional suppliment,nucleic acid,pyrimidine,uracil,,,Pyrimidine Metabolism,-,-,-,-,-,-,-,-,-,-,-	1.13505	0.525075
PM05	E11	Uridine	Nutritional suppliment,nucleoside,pyrimidine,uracil,,,Pyrimidine Metabolism,-,-,-,-,-,-,-,-,-,-,-	-1.13536	0.307247
PM05	E12	2'-Deoxyuridine	Nutritional suppliment,nucleoside,pyrimidine,uracil,,,Pyrimidine Metabolism,,,,,,,,,,,	-1.02496	0.800615
PM05	F01	Quinolinic Acid	Nutritional suppliment,NAD,intermediate,,,,NAD metabolism,,,,,,,,,,,	-1.00782	0.940404
PM05	F02	Nicotinic Acid	Nutritional suppliment,NAD,intermediate,,,,NAD metabolism,,,,,,,,,,,	1.07393	0.320604
PM05	F03	Nicotinamide	Nutritional suppliment,NAD,intermediate,,,,NAD metabolism,,,,,,,,,,,	1.06845	0.77565
PM05	F04	b-Nicotinamide Adenine Dinucleotide	Nutritional suppliment,NAD,,,,,NAD metabolism,,,,,,,,,,,	1.09606	0.610575
PM05	F05	d-Amino-N-Valeric Acid	Nutritional suppliment,amino acid,intermediate,d-Amino-N-Valeric Acid,AA,,TCA,Citrate,acetyl CoA,Le	1.14117	0.58984
PM05	F06	Hematin	Nutritional suppliment,chelator,Fe,,,,,,,,,,,,,,,	1.4048	0.0964221
PM05	F07	Deferoxamine	Nutritional suppliment,chelator,Fe,,,,,,,,,,,,,,,	1.75952	0.141708
PM05	F08	a-D-Glucose	Nutritional suppliment,carbohydrate,hexose,glucose,,,Glycolosis,glucose,-,-,-,-,-,-,-,-,-,-	1.3128	0.0767742
PM05	F09	N-Acetyl-D-Glucosamine	Nutritional suppliment,carbohydrate,hexose,glucose,amine,,Glycolosis,glucose,Glycosaminoglycan degr	-1.02117	0.936418
PM05	F10	Thymine	Nutritional suppliment,nucleic acid,pyrimidine,thymine,,,Pyrimidine Metabolism,-,-,-,-,-,-,-,-,-,-,	1.15518	0.284465
PM05	F11	Glutathione	Nutritional suppliment,,,,,,-,-,-,-,-,-,-,-,-,-,-,-	-1.19364	0.383227
PM05	F12	Thymidine	Nutritional suppliment,nucleoside,pyrimidine,thymine,,,Pyrimidine Metabolism,-,-,-,-,-,-,-,-,-,-,-	-1.07282	0.388531
PM05	G01	Oxaloacetic Acid	Nutritional suppliment,carboxylate,4 carbon,,,,TCA,oxaloacetate,,,,,,,,,,	-1.0735	0.427344
PM05	G02	D-Biotin	Nutritional suppliment,vitamin,,,,,,,,,,,,,,,,	-1.09791	0.66298
PM05	G03	Cyanocobalamin	Nutritional suppliment,vitamin,,,,,,,,,,,,,,,,	-1.07795	0.855553
PM05	G04	p-Amino-Benzoic Acid	Nutritional suppliment,vitamin,,,,,,,,,,,,,,,,	1.24149	0.219827
PM05	G05	Folic Acid	Nutritional suppliment,vitamin,,,,,,,,,,,,,,,,	-1.19627	0.702043
PM05	G06	Inosine + Thiamine	Nutritional suppliment,,,,,,,,,,,,,,,,,	1.16404	0.695918
PM05	G07	Thiamine	Nutritional suppliment,,,,,,,,,,,,,,,,,	1.22359	0.518382
PM05	G08	Thiamine Pyrophosphate	Nutritional suppliment,,,,,,,,,,,,,,,,,	-1.03064	0.94637
PM05	G09	Riboflavin	Nutritional suppliment,,,,,,,,,,,,,,,,,	-1.2679	0.599172
PM05	G10	Pyrrolo-Quinoline Quinone	Nutritional suppliment,,,,,,,,,,,,,,,,,	-1.01609	0.941165
PM05	G11	Menadione	Nutritional suppliment,,,,,,,,,,,,,,,,,	1.1436	0.314608
PM05	G12	m-Inositol	Nutritional suppliment,carbohydrate,hexose,inositol,,,Galactose Metabolism,galactose,-,-,-,-,-,-,-,	-1.15482	0.36327
PM05	H01	Butyric Acid	Nutritional suppliment,carboxylate,4 carbon,,,,TCA,oxologlutarate,Butonanate metabolism,-,-,-,-,-,-	-1.11083	0.64334
PM05	H02	a-Hydroxybutyric Acid	Nutritional suppliment,carboxylate,4 carbon,,,,TCA,oxaloacetate,Pyruvate,gly ser thr metablolism,-,	-1.11917	0.682711
PM05	H03	a-Ketobutyric Acid	Nutritional suppliment,carboxylate,4 carbon,,,,Glycine, serine and threonine metabolism,-,-,-,-,-,-	-1.17943	0.625021
PM05	H04	Caprylic Acid	Nutritional suppliment,carbohydrate,8 carbon,,,,,,,,,,,,,,,	-1.1266	0.744241
PM05	H05	D,L-Thioctic acid	Nutritional suppliment,,,,,,,,,,,,,,,,,	1.04148	0.880326
PM05	H06	D,L-Mevalonic Acid Lactone	Nutritional suppliment,,,,,,,,,,,,,,,,,	-1.40211	0.63977
PM05	H07	D,L-Carnitine	Nutritional suppliment,carboxylate,7 carbon,,,,TCA,Citrate,acetyl CoA,lysine degadation,-,-,-,-,-,-	1.03682	0.911287
PM05	H08	Choline	Nutritional suppliment,,,,,,,,,,,,,,,,,	-1.32922	0.572223
PM05	H09	Tween 20	Nutritional suppliment,-,-,-,,,-,-,-,-,-,-,-,-,-,-,-,-	-1.32225	0.54411
PM05	H10	Tween 40	Nutritional suppliment,-,-,-,,,-,-,-,-,-,-,-,-,-,-,-,-	-1.03219	0.927095
PM05	H11	Tween 60	Nutritional suppliment,,,,,,,,,,,,,,,,,	-1.12024	0.654565
PM05	H12	Tween 80	Nutritional suppliment,-,-,-,,,-,-,-,-,-,-,-,-,-,-,-,-	-1.12779	0.496231
PM06	A01	Background	N-Source,Background,,,,,-,-,-,-,-,-,-,-,-,-,-,-	1.65457	0.0276547
PM06	A02	L-Glutamine	N-Source,amino acid,amino acid,Gln,AA,,TCA,oxologlutarate,glutamate,Gln,-,-,-,-,-,-,-,-	1.95599	0.00254425
PM06	A03	Ala-Ala	N-Source,amino acid,dipeptide,Ala,Ala,,TCA,oxaloacetate,Pyruvate,Ala,-,-,TCA,oxaloglutarate,Pyruvat	1.61755	0.00374484
PM06	A04	Ala-Arg	N-Source,amino acid,dipeptide,Ala,Arg,,TCA,oxaloacetate,Pyruvate,Ala,-,-,TCA,oxaloglutarate,glutama	1.5181	0.0262547
PM06	A05	Ala-Asn	N-Source,amino acid,dipeptide,Ala,Asn,,TCA,oxaloacetate,Pyruvate,Ala,-,-,TCA,oxaloacetate,Asp,Asn,-	1.68787	0.00185539
PM06	A06	Ala-Glu	N-Source,amino acid,dipeptide,Ala,Glu,,TCA,oxaloacetate,Pyruvate,Ala,-,-,TCA,oxaloglutarate,Glu,-,-	1.88503	0.00352096
PM06	A07	Ala-Gly	N-Source,amino acid,dipeptide,Ala,Gly,,TCA,oxaloacetate,Pyruvate,Ala,-,-,TCA,oxaloacetate,Pyruvate,	1.33912	0.00184577
PM06	A08	Ala-His	N-Source,amino acid,dipeptide,Ala,His,,TCA,oxaloacetate,Pyruvate,Ala,-,-,TCA,oxaloglutarate,glutama	1.77017	0.00063356
PM06	A09	Ala-Leu	N-Source,amino acid,dipeptide,Ala,Leu,,TCA,oxaloacetate,Pyruvate,Ala,-,-,TCA,Citrate,acetyl CoA,Leu	2.06916	0.00859401
PM06	A10	Ala-Lys	N-Source,amino acid,dipeptide,Ala,Lys,,TCA,oxaloacetate,Pyruvate,Ala,-,-,TCA,Citrate,acetyl CoA,Lys	1.83958	0.00296005
PM06	A11	Ala-Phe	N-Source,amino acid,dipeptide,Ala,Phe,,TCA,oxaloacetate,Pyruvate,Ala,-,-,TCA,Citrate,acetyl CoA,Phe	1.9645	0.000617492
PM06	A12	Ala-Pro	N-Source,amino acid,dipeptide,Ala,Pro,,TCA,oxaloacetate,Pyruvate,Ala,-,-,TCA,oxaloglutarate,glutama	1.55414	0.00306035
PM06	B01	Ala-Ser	N-Source,amino acid,dipeptide,Ala,Ser,,TCA,oxaloacetate,Pyruvate,Ala,-,-,TCA,oxaloacetate,Pyruvate,	1.23009	0.000262688
PM06	B02	Ala-Thr	N-Source,amino acid,dipeptide,Ala,Thr,,TCA,oxaloacetate,Pyruvate,Ala,-,-,TCA,oxaloacetate,Pyruvate,	1.26119	0.00069946
PM06	B03	Ala-Trp	N-Source,amino acid,dipeptide,Ala,Trp,,TCA,oxaloacetate,Pyruvate,Ala,-,-,TCA,Citrate,acetyl CoA,Trp	1.14999	0.00363406
PM06	B04	Ala-Tyr	N-Source,amino acid,dipeptide,Ala,Tyr,,TCA,oxaloacetate,Pyruvate,-,-,-,TCA,succinate,Tyr,-,-,-	1.50064	0.0013613
PM06	B05	Arg-Ala	N-Source,amino acid,dipeptide,Arg,Ala,,TCA,oxologlutarate,glutamate,Arg,-,-,TCA,oxaloglutarate,Pyru	1.45169	0.00751965
PM06	B06	Arg-Arg	N-Source,amino acid,dipeptide,Arg,Arg,,TCA,oxologlutarate,glutamate,Arg,-,-,TCA,oxaloglutarate,glut	1.91608	0.00540975
PM06	B07	Arg-Asp	N-Source,amino acid,dipeptide,Arg,Asp,,TCA,oxologlutarate,glutamate,Arg,-,-,TCA,oxaloacetate,Asp,-,	1.58653	0.0113884
PM06	B08	Arg-Gln	N-Source,amino acid,dipeptide,Arg,Gln,,TCA,oxologlutarate,glutamate,Arg,-,-,TCA,oxaloglutarate,glut	1.6501	0.00142269
PM06	B09	Arg-Glu	N-Source,amino acid,dipeptide,Arg,Glu,,TCA,oxologlutarate,glutamate,Arg,-,-,TCA,oxaloglutarate,Glu,	1.73735	0.0184883
PM06	B10	Arg-Ile	N-Source,amino acid,dipeptide,Arg,Ile,,TCA,oxologlutarate,glutamate,Arg,-,-,TCA,succinyl CoA,Propio	1.72171	0.00376757
PM06	B11	Arg-Leu	N-Source,amino acid,dipeptide,Arg,Leu,,TCA,oxologlutarate,glutamate,Arg,-,-,TCA,Citrate,acetyl CoA,	1.72784	0.00852973
PM06	B12	Arg-Lys	N-Source,amino acid,dipeptide,Arg,Lys,,TCA,oxologlutarate,glutamate,Arg,-,-,TCA,Citrate,acetyl CoA,	1.62028	0.000614135
PM06	C01	Arg-Met	N-Source,amino acid,dipeptide,Arg,Met,,TCA,oxologlutarate,glutamate,Arg,-,-,TCA,succinyl CoA,propan	1.6625	0.0259616
PM06	C02	Arg-Phe	N-Source,amino acid,dipeptide,Arg,Phe,,TCA,oxologlutarate,glutamate,Arg,-,-,TCA,Citrate,acetyl CoA,	1.64359	0.00524074
PM06	C03	Arg-Ser	N-Source,amino acid,dipeptide,Arg,Ser,,TCA,oxologlutarate,glutamate,Arg,-,-,TCA,oxaloacetate,Pyruva	1.16849	0.0517126
PM06	C04	Arg-Trp	N-Source,amino acid,dipeptide,Arg,Trp,,TCA,oxologlutarate,glutamate,Arg,-,-,TCA,Citrate,acetyl CoA,	1.15436	0.00318006
PM06	C05	Arg-Tyr	N-Source,amino acid,dipeptide,Arg,Tyr,,TCA,oxologlutarate,Glu,-,-,-,TCA,succinate,Tyr,-,-,-	1.45341	0.000101456
PM06	C06	Arg-Val	N-Source,amino acid,dipeptide,Arg,Val,,TCA,oxologlutarate,glutamate,Arg,-,-,TCA,succinyl CoA,Val,-,	1.38809	0.00356468
PM06	C07	Asn-Glu	N-Source,amino acid,dipeptide,Asn,Glu,,TCA,oxaloacetate,Asp,Asn,-,-,TCA,oxaloglutarate,Glu,-,-,-	1.66916	0.0176186
PM06	C08	Asn-Val	N-Source,amino acid,dipeptide,Asn,Val,,TCA,oxaloacetate,Asp,Asn,-,-,TCA,succinyl CoA,Val,-,-,-	1.79256	0.00745186
PM06	C09	Asp-Asp	N-Source,amino acid,dipeptide,Asp,Asp,,TCA,oxaloacetate,Asp,-,-,-,TCA,oxaloacetate,Asp,-,-,-	2.01044	0.000499686
PM06	C10	Asp-Glu	N-Source,amino acid,dipeptide,Asp,Glu,,TCA,oxaloacetate,Asp,-,-,-,TCA,oxaloglutarate,Glu,-,-,-	1.83226	7.50684e-05
PM06	C11	Asp-Leu	N-Source,amino acid,dipeptide,Asp,Leu,,TCA,oxaloacetate,Asp,-,-,-,TCA,Citrate,acetyl CoA,Leu,-,-	1.86516	0.00145183
PM06	C12	Asp-Lys	N-Source,amino acid,dipeptide,Asp,Lys,,TCA,oxaloacetate,Asp,-,-,-,TCA,Citrate,acetyl CoA,Lys,-,-	1.6678	0.00497214
PM06	D01	Asp-Phe	N-Source,amino acid,dipeptide,Asp,Phe,,TCA,oxaloacetate,Asp,-,-,-,TCA,Citrate,acetyl CoA,Phe,-,-	1.50503	0.0117046
PM06	D02	Asp-Trp	N-Source,amino acid,dipeptide,Asp,Trp,,TCA,oxaloacetate,Asp,-,-,-,TCA,Citrate,acetyl CoA,Trp,-,-	1.11957	0.0387867
PM06	D03	Asp-Val	N-Source,amino acid,dipeptide,Asp,Val,,TCA,oxaloacetate,Asp,-,-,-,TCA,succinyl CoA,Val,-,-,-	2.03257	0.000221169
PM06	D04	Cys-Gly	N-Source,amino acid,dipeptide,Cys,Gly,,TCA,oxaloacetate,Pyruvate,gly ser thr metablolism,Cys,-,TCA,	1.15597	0.0385626
PM06	D05	Gln-Gln	N-Source,amino acid,dipeptide,Gln,Gln,,TCA,oxologlutarate,glutamate,Gln,-,-,TCA,oxaloglutarate,glut	1.49997	0.0400898
PM06	D06	Gln-Gly	N-Source,amino acid,dipeptide,Gln,Gly,,TCA,oxologlutarate,glutamate,Gln,-,-,TCA,oxaloacetate,Pyruva	1.06217	0.048201
PM06	D07	Glu-Asp	N-Source,amino acid,dipeptide,Glu,Asp,,TCA,oxologlutarate,Glu,,,,TCA,oxaloacetate,Asp,,,	1.7241	0.0141686
PM06	D08	Glu-Glu	N-Source,amino acid,dipeptide,Glu,Glu,,TCA,oxologlutarate,Glu,-,-,-,TCA,oxaloglutarate,Glu,-,-,-	1.64959	0.000680331
PM06	D09	Glu-Gly	N-Source,amino acid,dipeptide,Glu,Gly,,TCA,oxologlutarate,Glu,-,-,-,TCA,oxaloacetate,Pyruvate,Gly,-	1.10654	0.0492454
PM06	D10	Glu-Ser	N-Source,amino acid,dipeptide,Glu,Ser,,TCA,oxologlutarate,Glu,-,-,-,TCA,oxaloacetate,Pyruvate,Ser,-	1.18859	0.0465526
PM06	D11	Glu-Trp	N-Source,amino acid,dipeptide,Glu,Trp,,TCA,oxologlutarate,Glu,-,-,-,TCA,Citrate,acetyl CoA,Trp,-,-	1.09918	0.0178055
PM06	D12	Glu-Tyr	N-Source,amino acid,dipeptide,Glu,Tyr,,TCA,oxologlutarate,Glu,-,-,-,TCA,succinate,Tyr,-,-,-	1.62959	0.000859728
PM06	E01	Glu-Val	N-Source,amino acid,dipeptide,Glu,Val,,TCA,oxologlutarate,Glu,-,-,-,TCA,succinyl CoA,Val,-,-,-	1.73947	0.00839534
PM06	E02	Gly-Ala	N-Source,amino acid,dipeptide,Gly,Ala,,TCA,oxaloacetate,Pyruvate,Gly,-,-,TCA,oxaloglutarate,Pyruvat	1.18445	0.0284515
PM06	E03	Gly-Arg	N-Source,amino acid,dipeptide,Gly,Arg,,TCA,oxaloacetate,Pyruvate,Gly,-,-,TCA,oxaloglutarate,glutama	1.08424	0.0646984
PM06	E04	Gly-Cys	N-Source,amino acid,dipeptide,Gly,Cys,,TCA,oxaloacetate,Pyruvate,Gly,-,-,TCA,oxaloacetate,Pyruvate,	-1.02975	0.465247
PM06	E05	Gly-Gly	N-Source,amino acid,dipeptide,Gly-6,Gly,,TCA,oxaloacetate,Pyruvate,Gly,-,-,TCA,oxaloacetate,Pyruvat	1.23361	0.0192799
PM06	E06	Gly-His	N-Source,amino acid,dipeptide,Gly,His,,TCA,oxaloacetate,Pyruvate,Gly,-,-,TCA,oxaloglutarate,glutama	1.11935	0.0225452
PM06	E07	Gly-Leu	N-Source,amino acid,dipeptide,Gly,Leu,,TCA,oxaloacetate,Pyruvate,Gly,-,-,TCA,Citrate,acetyl CoA,Leu	1.16215	0.0036076
PM06	E08	Gly-Lys	N-Source,amino acid,dipeptide,Gly,Lys,,TCA,oxaloacetate,Pyruvate,Gly,-,-,TCA,Citrate,acetyl CoA,Lys	1.20518	0.0108388
PM06	E09	Gly-Met	N-Source,amino acid,dipeptide,Gly,Met,,TCA,oxaloacetate,Pyruvate,Gly,-,-,TCA,succinyl CoA,propanoat	1.18403	0.00580465
PM06	E10	Gly-Phe	N-Source,amino acid,dipeptide,Gly,Phe,,TCA,oxaloacetate,Pyruvate,Gly,-,-,TCA,Citrate,acetyl CoA,Phe	1.37753	0.00523346
PM06	E11	Gly-Pro	N-Source,amino acid,dipeptide,Gly,Pro,,TCA,oxaloacetate,Pyruvate,Gly,-,-,TCA,oxaloglutarate,glutama	1.11619	0.0179747
PM06	E12	Gly-Ser	N-Source,amino acid,dipeptide,Gly,Ser,,TCA,oxaloacetate,Pyruvate,Gly,-,-,TCA,oxaloacetate,Pyruvate,	1.19974	0.00813844
PM06	F01	Gly-Thr	N-Source,amino acid,dipeptide,Gly,Thr,,TCA,oxaloacetate,Pyruvate,Gly,-,-,TCA,oxaloacetate,Pyruvate,	1.24029	0.013638
PM06	F02	Gly-Trp	N-Source,amino acid,dipeptide,Gly,Trp,,TCA,oxaloacetate,Pyruvate,Gly,-,-,TCA,Citrate,acetyl CoA,Trp	1.06898	0.00471462
PM06	F03	Gly-Tyr	N-Source,amino acid,dipeptide,Gly,Tyr,,TCA,oxaloacetate,Pyruvate,Gly,-,-,TCA,succinate,Tyr,-,-,-	1.16255	0.00904188
PM06	F04	Gly-Val	N-Source,amino acid,dipeptide,Gly,Val,,TCA,oxaloacetate,Pyruvate,Gly,-,-,TCA,succinyl CoA,Val,-,-,-	1.22488	0.00775006
PM06	F05	His-Asp	N-Source,amino acid,dipeptide,His,Asp,,TCA,oxologlutarate,glutamate,His,-,-,TCA,oxaloacetate,Asp,-,	1.91398	0.00452045
PM06	F06	His-Gly	N-Source,amino acid,dipeptide,His,Gly,,TCA,oxologlutarate,glutamate,His,-,-,TCA,oxaloacetate,Pyruva	1.06436	0.0817758
PM06	F07	His-Leu	N-Source,amino acid,dipeptide,His,Leu,,TCA,oxologlutarate,glutamate,His,-,-,TCA,Citrate,acetyl CoA,	1.85614	0.00452411
PM06	F08	His-Lys	N-Source,amino acid,dipeptide,His,Lys,,TCA,oxologlutarate,glutamate,His,-,-,TCA,Citrate,acetyl CoA,	2.1411	0.000238038
PM06	F09	His-Met	N-Source,amino acid,dipeptide,His,Met,,TCA,oxologlutarate,glutamate,His,-,-,TCA,succinyl CoA,propan	1.72148	0.0440145
PM06	F10	His-Pro	N-Source,amino acid,dipeptide,His,Pro,,TCA,oxologlutarate,glutamate,His,-,-,TCA,oxaloglutarate,glut	1.88085	0.00117261
PM06	F11	His-Ser	N-Source,amino acid,dipeptide,His,Ser,,TCA,oxologlutarate,glutamate,His,-,-,TCA,oxaloacetate,Pyruva	1.21292	0.01378
PM06	F12	His-Trp	N-Source,amino acid,dipeptide,His,Trp,,TCA,oxologlutarate,glutamate,His,-,-,TCA,Citrate,acetyl CoA,	1.185	0.00435378
PM06	G01	His-Tyr	N-Source,amino acid,dipeptide,His,Tyr,,TCA,oxologlutarate,glutamate,His,-,-,TCA,succinate,Tyr,-,-,-	1.49248	0.0067845
PM06	G02	His-Val	N-Source,amino acid,dipeptide,His,Val,,TCA,oxologlutarate,glutamate,His,-,-,TCA,succinyl CoA,Val,-,	1.60762	0.00846397
PM06	G03	Ile-Ala	N-Source,amino acid,dipeptide,Ile,Ala,,TCA,succinyl CoA,Propionyl CoA,Ile,-,-,TCA,oxaloglutarate,Py	1.47609	0.0217551
PM06	G04	Ile-Arg	N-Source,amino acid,dipeptide,Ile,Arg,,TCA,succinyl CoA,Propionyl CoA,Ile,-,-,TCA,oxaloglutarate,gl	1.50682	0.00664363
PM06	G05	Ile-Gln	N-Source,amino acid,dipeptide,Ile,Gln,,TCA,succinyl CoA,Propionyl CoA,Ile,-,-,TCA,oxaloglutarate,gl	1.6091	0.0047701
PM06	G06	Ile-Gly	N-Source,amino acid,dipeptide,Ile,Gly,,TCA,succinyl CoA,Propionyl CoA,Ile,-,-,TCA,oxaloacetate,Pyru	1.19877	0.0122721
PM06	G07	Ile-His	N-Source,amino acid,dipeptide,Ile,His,,TCA,succinyl CoA,Propionyl CoA,Ile,-,-,TCA,oxaloglutarate,gl	1.669	0.00218528
PM06	G08	Ile-Ile	N-Source,amino acid,dipeptide,Ile,Ile,,TCA,succinyl CoA,Propionyl CoA,Ile,-,-,TCA,succinyl CoA,Prop	1.76904	0.00386564
PM06	G09	Ile-Met	N-Source,amino acid,dipeptide,Ile,Met,,TCA,succinyl CoA,Propionyl CoA,Ile,-,-,TCA,succinyl CoA,prop	1.78692	0.000954684
PM06	G10	Ile-Phe	N-Source,amino acid,dipeptide,Ile,Phe,,TCA,succinyl CoA,Propionyl CoA,Ile,-,-,TCA,Citrate,acetyl Co	1.88012	0.00144932
PM06	G11	Ile-Pro	N-Source,amino acid,dipeptide,Ile,Pro,,TCA,succinyl CoA,Propionyl CoA,Ile,-,-,TCA,oxaloglutarate,gl	1.67826	0.00209485
PM06	G12	Ile-Ser	N-Source,amino acid,dipeptide,Ile,Ser,,TCA,succinyl CoA,Propionyl CoA,Ile,-,-,TCA,oxaloacetate,Pyru	1.17686	0.0397926
PM06	H01	Ile-Trp	N-Source,amino acid,dipeptide,Ile,Trp,,TCA,succinyl CoA,Propionyl CoA,Ile,-,-,TCA,Citrate,acetyl Co	1.21729	0.0125992
PM06	H02	Ile-Tyr	N-Source,amino acid,dipeptide,Ile,Tyr,,TCA,succinyl CoA,Propionyl CoA,Ile,-,-,TCA,succinate,Tyr,-,-	1.59452	0.0175604
PM06	H03	Ile-Val	N-Source,amino acid,dipeptide,Ile,Val,,TCA,succinyl CoA,Propionyl CoA,Ile,-,-,TCA,succinyl CoA,Val,	1.59038	0.0326042
PM06	H04	Leu-Ala	N-Source,amino acid,dipeptide,Leu,Ala,,TCA,Citrate,acetyl CoA,Leu,-,-,TCA,oxaloglutarate,Pyruvate,A	1.57166	0.0370798
PM06	H05	Leu-Arg	N-Source,amino acid,dipeptide,Leu,Arg,,TCA,Citrate,acetyl CoA,Leu,-,-,TCA,oxaloglutarate,glutamate,	1.60005	0.0109031
PM06	H06	Leu-Asp	N-Source,amino acid,dipeptide,Leu,Asp,,TCA,Citrate,acetyl CoA,Leu,-,-,TCA,oxaloacetate,Asp,-,-,-	1.58382	0.0172904
PM06	H07	Leu-Glu	N-Source,amino acid,dipeptide,Leu,Glu,,TCA,Citrate,acetyl CoA,Leu,-,-,TCA,oxaloglutarate,Glu,-,-,-	1.75077	0.000479184
PM06	H08	Leu-Gly	N-Source,amino acid,dipeptide,Leu,Gly,,TCA,Citrate,acetyl CoA,Leu,-,-,TCA,oxaloacetate,Pyruvate,Gly	1.24484	0.0220341
PM06	H09	Leu-Ile	N-Source,amino acid,dipeptide,Leu,Ile,,TCA,Citrate,acetyl CoA,Leu,-,-,TCA,succinyl CoA,Propionyl Co	1.76054	0.00949343
PM06	H10	Leu-Leu	N-Source,amino acid,dipeptide,Leu,Leu,,TCA,Citrate,acetyl CoA,Leu,-,-,TCA,Citrate,acetyl CoA,Leu,-,	1.68522	0.00623287
PM06	H11	Leu-Met	N-Source,amino acid,dipeptide,Leu,Met,,TCA,Citrate,acetyl CoA,Leu,-,-,TCA,succinyl CoA,propanoate m	1.64217	0.0106312
PM06	H12	Leu-Phe	N-Source,amino acid,dipeptide,Leu,Phe,,TCA,Citrate,acetyl CoA,Leu,-,-,TCA,Citrate,acetyl CoA,Phe,-,	1.47316	0.0115635
PM07	A01	Background	N-Source,Background,,,,,-,-,-,-,-,-,-,-,-,-,-,-	1.68311	0.00489102
PM07	A02	L-Glutamine	N-Source,amino acid,amino acid,Gln,AA,,TCA,oxologlutarate,glutamate,Gln,-,-,-,-,-,-,-,-	1.9589	0.00748515
PM07	A03	Leu-Ser	N-Source,amino acid,dipeptide,Leu,Ser,,TCA,Citrate,acetyl CoA,Leu,-,-,TCA,oxaloacetate,Pyruvate,Ser	1.25403	0.023303
PM07	A04	Leu-Trp	N-Source,amino acid,dipeptide,Leu,Trp,,TCA,Citrate,acetyl CoA,Leu,-,-,TCA,Citrate,acetyl CoA,Trp,-,	1.34125	0.0553572
PM07	A05	Leu-Val	N-Source,amino acid,dipeptide,Leu,Val,,TCA,Citrate,acetyl CoA,Leu,-,-,TCA,succinyl CoA,Val,-,-,-	1.86946	0.0361842
PM07	A06	Lys-Ala	N-Source,amino acid,dipeptide,Lys,Ala,,TCA,Citrate,acetyl CoA,Lys,-,-,TCA,oxaloglutarate,Pyruvate,A	1.89526	0.00457715
PM07	A07	Lys-Arg	N-Source,amino acid,dipeptide,Lys,Arg,,TCA,Citrate,acetyl CoA,Lys,-,-,TCA,oxaloglutarate,glutamate,	1.21835	0.519959
PM07	A08	Lys-Glu	N-Source,amino acid,dipeptide,Lys,Glu,,TCA,Citrate,acetyl CoA,Lys,-,-,TCA,oxaloglutarate,Glu,-,-,-	1.8524	0.00923229
PM07	A09	Lys-Ile	N-Source,amino acid,dipeptide,Lys,Ile,,TCA,Citrate,acetyl CoA,Lys,-,-,TCA,succinyl CoA,Propionyl Co	1.74267	0.0150721
PM07	A10	Lys-Leu	N-Source,amino acid,dipeptide,Lys,Leu,,TCA,Citrate,acetyl CoA,Lys,-,-,TCA,Citrate,acetyl CoA,Leu,-,	1.90981	0.0195469
PM07	A11	Lys-Lys	N-Source,amino acid,dipeptide,Lys,Lys,,TCA,Citrate,acetyl CoA,Lys,-,-,TCA,Citrate,acetyl CoA,Lys,-,	1.87128	0.00161673
PM07	A12	Lys-Phe	N-Source,amino acid,dipeptide,Lys,Phe,,TCA,Citrate,acetyl CoA,Lys,-,-,TCA,Citrate,acetyl CoA,Phe,-,	1.63343	0.0137554
PM07	B01	Lys-Pro	N-Source,amino acid,dipeptide,Lys,Pro,,TCA,Citrate,acetyl CoA,Lys,-,-,TCA,oxaloglutarate,glutamate,	1.73912	0.00210522
PM07	B02	Lys-Ser	N-Source,amino acid,dipeptide,Lys,Ser,,TCA,Citrate,acetyl CoA,Lys,-,-,TCA,oxaloacetate,Pyruvate,Ser	1.19671	0.0448399
PM07	B03	Lys-Thr	N-Source,amino acid,dipeptide,Lys,Thr,,TCA,Citrate,acetyl CoA,Lys,-,-,TCA,oxaloacetate,Pyruvate,Thr	1.22124	0.00923235
PM07	B04	Lys-Trp	N-Source,amino acid,dipeptide,Lys,Trp,,TCA,Citrate,acetyl CoA,Lys,-,-,TCA,Citrate,acetyl CoA,Trp,-,	1.16083	0.0322294
PM07	B05	Lys-Tyr	N-Source,amino acid,dipeptide,Lys,Tyr,,TCA,Citrate,acetyl CoA,Lys,-,-,TCA,succinate,Tyr,-,-,-	1.56332	0.00357511
PM07	B06	Lys-Val	N-Source,amino acid,dipeptide,Lys,Val,,TCA,Citrate,acetyl CoA,Lys,-,-,TCA,succinyl CoA,Val,-,-,-	1.99328	0.0069961
PM07	B07	Met-Arg	N-Source,amino acid,dipeptide,Met,Arg,,TCA,succinyl CoA,propanoate metabolism,gly ser thr metabloli	1.81941	0.0459479
PM07	B08	Met-Asp	N-Source,amino acid,dipeptide,Met,Asp,,TCA,succinyl CoA,propanoate metabolism,gly ser thr metabloli	1.6686	0.0133355
PM07	B09	Met-Gln	N-Source,amino acid,dipeptide,Met,Gln,,TCA,succinyl CoA,propanoate metabolism,gly ser thr metabloli	1.5229	0.00852985
PM07	B10	Met-Glu	N-Source,amino acid,dipeptide,Met,Glu,,TCA,succinyl CoA,propanoate metabolism,gly ser thr metabloli	1.53263	0.016166
PM07	B11	Met-Gly	N-Source,amino acid,dipeptide,Met,Gly,,TCA,succinyl CoA,propanoate metabolism,gly ser thr metabloli	1.1122	0.03674
PM07	B12	Met-His	N-Source,amino acid,dipeptide,Met,His,,TCA,succinyl CoA,propanoate metabolism,gly ser thr metabloli	1.54105	0.00604317
PM07	C01	Met-Ile	N-Source,amino acid,dipeptide,Met,Ile,,TCA,succinyl CoA,propanoate metabolism,gly ser thr metabloli	1.60618	0.0118857
PM07	C02	Met-Leu	N-Source,amino acid,dipeptide,Met,Leu,,TCA,succinyl CoA,propanoate metabolism,gly ser thr metabloli	1.59264	0.000439568
PM07	C03	Met-Lys	N-Source,amino acid,dipeptide,Met,Lys,,TCA,succinyl CoA,propanoate metabolism,gly ser thr metabloli	1.90474	0.00511708
PM07	C04	Met-Met	N-Source,amino acid,dipeptide,Met,Met,,TCA,succinyl CoA,propanoate metabolism,gly ser thr metabloli	1.7588	0.00491463
PM07	C05	Met-Phe	N-Source,amino acid,dipeptide,Met,Phe,,TCA,succinyl CoA,propanoate metabolism,gly ser thr metabloli	2.01856	0.00403239
PM07	C06	Met-Pro	N-Source,amino acid,dipeptide,Met,Pro,,TCA,succinyl CoA,propanoate metabolism,gly ser thr metabloli	1.59077	0.0227902
PM07	C07	Met-Trp	N-Source,amino acid,dipeptide,Met,Trp,,TCA,succinyl CoA,propanoate metabolism,gly ser thr metabloli	1.37603	0.00161794
PM07	C08	Met-Val	N-Source,amino acid,dipeptide,Met,Val,,TCA,succinyl CoA,propanoate metabolism,gly ser thr metabloli	1.55428	0.00206385
PM07	C09	Phe-Ala	N-Source,amino acid,dipeptide,Phe,Ala,,TCA,Citrate,acetyl CoA,Phe,-,-,TCA,oxaloglutarate,Pyruvate,A	1.86234	0.00165937
PM07	C10	Phe-Gly	N-Source,amino acid,dipeptide,Phe,Gly,,TCA,Citrate,acetyl CoA,Phe,-,-,TCA,oxaloacetate,Pyruvate,Gly	1.15358	0.0329192
PM07	C11	Phe-Ile	N-Source,amino acid,dipeptide,Phe,Ile,,TCA,Citrate,acetyl CoA,Phe,-,-,TCA,succinyl CoA,Propionyl Co	1.90501	0.000732947
PM07	C12	Phe-Phe	N-Source,amino acid,dipeptide,Phe,Phe,,TCA,Citrate,acetyl CoA,Phe,-,-,TCA,Citrate,acetyl CoA,Phe,-,	1.62599	0.0182824
PM07	D01	Phe-Pro	N-Source,amino acid,dipeptide,Phe,Pro,,TCA,Citrate,acetyl CoA,Phe,-,-,TCA,oxaloglutarate,glutamate,	1.76898	0.0054504
PM07	D02	Phe-Ser	N-Source,amino acid,dipeptide,Phe,Ser,,TCA,Citrate,acetyl CoA,Phe,-,-,TCA,oxaloacetate,Pyruvate,Ser	1.25116	0.00869198
PM07	D03	Phe-Trp	N-Source,amino acid,dipeptide,Phe,Trp,,TCA,Citrate,acetyl CoA,Phe,-,-,TCA,Citrate,acetyl CoA,Trp,-,	1.43113	0.00675749
PM07	D04	Pro-Ala	N-Source,amino acid,dipeptide,Pro,Ala,,TCA,oxologlutarate,glutamate,Pro,-,-,TCA,oxaloglutarate,Pyru	1.49758	0.00379433
PM07	D05	Pro-Asp	N-Source,amino acid,dipeptide,Pro,Asp,,TCA,oxologlutarate,glutamate,Pro,-,-,TCA,oxaloacetate,Asp,-,	1.82458	0.00552416
PM07	D06	Pro-Gln	N-Source,amino acid,dipeptide,Pro,Gln,,TCA,oxologlutarate,glutamate,Pro,-,-,TCA,oxaloglutarate,glut	1.72427	0.012817
PM07	D07	Pro-Gly	N-Source,amino acid,dipeptide,Pro,Gly,,TCA,oxologlutarate,glutamate,Pro,-,-,TCA,oxaloacetate,Pyruva	1.11471	0.0360265
PM07	D08	Pro-Hyp	N-Source,amino acid,dipeptide,Pro,Hyp,,TCA,oxologlutarate,glutamate,Pro,-,-,-,-,-,-,-,-	1.95056	0.000320456
PM07	D09	Pro-Leu	N-Source,amino acid,dipeptide,Pro,Leu,,TCA,oxologlutarate,glutamate,Pro,-,-,TCA,Citrate,acetyl CoA,	1.83723	0.00141727
PM07	D10	Pro-Phe	N-Source,amino acid,dipeptide,Pro,Phe,,TCA,oxologlutarate,glutamate,Pro,-,-,TCA,Citrate,acetyl CoA,	1.67864	0.004552
PM07	D11	Pro-Pro	N-Source,amino acid,dipeptide,Pro,Pro,,TCA,oxologlutarate,glutamate,Pro,-,-,TCA,oxaloglutarate,glut	1.83822	0.0027076
PM07	D12	Pro-Tyr	N-Source,amino acid,dipeptide,Pro,Tyr,,TCA,oxologlutarate,glutamate,Pro,-,-,TCA,succinate,Tyr,-,-,-	1.47452	0.000588348
PM07	E01	Ser-Ala	N-Source,amino acid,dipeptide,Ser,Ala,,TCA,oxaloacetate,Pyruvate,Ser,-,-,TCA,oxaloglutarate,Pyruvat	1.26048	0.00230313
PM07	E02	Ser-Gly	N-Source,amino acid,dipeptide,Ser,Gly,,TCA,oxaloacetate,Pyruvate,Ser,-,-,TCA,oxaloacetate,Pyruvate,	1.09823	0.163171
PM07	E03	Ser-His	N-Source,amino acid,dipeptide,Ser,His,,TCA,oxaloacetate,Pyruvate,Ser,-,-,TCA,oxaloglutarate,glutama	1.20349	0.0286149
PM07	E04	Ser-Leu	N-Source,amino acid,dipeptide,Ser,Leu,,TCA,oxaloacetate,Pyruvate,Ser,-,-,TCA,Citrate,acetyl CoA,Leu	1.13608	0.0481412
PM07	E05	Ser-Met	N-Source,amino acid,dipeptide,Ser,Met,,TCA,oxaloacetate,Pyruvate,Ser,-,-,TCA,succinyl CoA,propanoat	1.15031	0.0353972
PM07	E06	Ser-Phe	N-Source,amino acid,dipeptide,Ser,Phe,,TCA,oxaloacetate,Pyruvate,Ser,-,-,TCA,Citrate,acetyl CoA,Phe	1.20941	0.0131542
PM07	E07	Ser-Pro	N-Source,amino acid,dipeptide,Ser,Pro,,TCA,oxaloacetate,Pyruvate,Ser,-,-,TCA,oxaloglutarate,glutama	1.15292	0.103696
PM07	E08	Ser-Ser	N-Source,amino acid,dipeptide,Ser,Ser,,TCA,oxaloacetate,Pyruvate,Ser,-,-,TCA,oxaloacetate,Pyruvate,	1.19042	0.0758731
PM07	E09	Ser-Tyr	N-Source,amino acid,dipeptide,Ser,Tyr,,TCA,oxaloacetate,Pyruvate,Ser,-,-,TCA,succinate,Tyr,-,-,-	1.06989	0.205086
PM07	E10	Ser-Val	N-Source,amino acid,dipeptide,Ser,Val,,TCA,oxaloacetate,Pyruvate,Ser,-,-,TCA,succinyl CoA,Val,-,-,-	1.20106	0.0102353
PM07	E11	Thr-Ala	N-Source,amino acid,dipeptide,Thr,Ala,,TCA,oxaloacetate,Pyruvate,Thr,-,-,TCA,oxaloglutarate,Pyruvat	1.22546	0.0161761
PM07	E12	Thr-Arg	N-Source,amino acid,dipeptide,Thr,Arg,,TCA,oxaloacetate,Pyruvate,Thr,-,-,TCA,oxaloglutarate,glutama	1.23517	0.000376785
PM07	F01	Thr-Glu	N-Source,amino acid,dipeptide,Thr,Glu,,TCA,oxaloacetate,Pyruvate,Thr,-,-,TCA,oxaloglutarate,Glu,-,-	1.16329	0.0480161
PM07	F02	Thr-Gly	N-Source,amino acid,dipeptide,Thr,Gly,,TCA,oxaloacetate,Pyruvate,Thr,-,-,TCA,oxaloacetate,Pyruvate,	1.20954	0.0230042
PM07	F03	Thr-Leu	N-Source,amino acid,dipeptide,Thr,Leu,,TCA,oxaloacetate,Pyruvate,Thr,-,-,TCA,Citrate,acetyl CoA,Leu	1.34017	0.00891966
PM07	F04	Thr-Met	N-Source,amino acid,dipeptide,Thr,Met,,TCA,oxaloacetate,Pyruvate,Thr,-,-,TCA,succinyl CoA,propanoat	1.30358	0.0155059
PM07	F05	Thr-Pro	N-Source,amino acid,dipeptide,Thr,Pro,,TCA,oxaloacetate,Pyruvate,Thr,-,-,TCA,oxaloglutarate,glutama	1.25684	0.0122287
PM07	F06	Trp-Ala	N-Source,amino acid,dipeptide,Trp,Ala,,TCA,Citrate,acetyl CoA,Trp,-,-,TCA,oxaloglutarate,Pyruvate,A	1.11276	0.0295442
PM07	F07	Trp-Arg	N-Source,amino acid,dipeptide,Trp,Arg,,TCA,Citrate,acetyl CoA,Trp,-,-,TCA,oxaloglutarate,glutamate,	1.19655	0.0253642
PM07	F08	Trp-Asp	N-Source,amino acid,dipeptide,Trp,Asp,,TCA,Citrate,acetyl CoA,Trp,-,-,TCA,oxaloacetate,Asp,-,-,-	1.15493	0.00509379
PM07	F09	Trp-Glu	N-Source,amino acid,dipeptide,Trp,Glu,,TCA,Citrate,acetyl CoA,Trp,-,-,TCA,oxaloglutarate,Glu,-,-,-	1.11743	0.014742
PM07	F10	Trp-Gly	N-Source,amino acid,dipeptide,Trp,Gly,,TCA,Citrate,acetyl CoA,Trp,-,-,TCA,oxaloacetate,Pyruvate,Gly	1.01693	0.532323
PM07	F11	Trp-Leu	N-Source,amino acid,dipeptide,Trp,Leu,,TCA,Citrate,acetyl CoA,Trp,-,-,TCA,Citrate,acetyl CoA,Leu,-,	1.30702	0.00895605
PM07	F12	Trp-Lys	N-Source,amino acid,dipeptide,Trp,Lys,,TCA,Citrate,acetyl CoA,Trp,-,-,TCA,Citrate,acetyl CoA,Lys,-,	1.12141	0.000673675
PM07	G01	Trp-Phe	N-Source,amino acid,dipeptide,Trp,Phe,,TCA,Citrate,acetyl CoA,Trp,-,-,TCA,Citrate,acetyl CoA,Phe,-,	1.28354	0.00304546
PM07	G02	Trp-Ser	N-Source,amino acid,dipeptide,Trp,Ser,,TCA,Citrate,acetyl CoA,Trp,-,-,TCA,oxaloacetate,Pyruvate,Ser	1.00309	0.93283
PM07	G03	Trp-Trp	N-Source,amino acid,dipeptide,Trp,Trp,,TCA,Citrate,acetyl CoA,Trp,-,-,TCA,Citrate,acetyl CoA,Trp,-,	1.10289	0.301293
PM07	G04	Trp-Tyr	N-Source,amino acid,dipeptide,Trp,Tyr,,TCA,Citrate,acetyl CoA,Trp,-,-,TCA,succinate,Tyr,-,-,-	1.56288	0.0119049
PM07	G05	Tyr-Ala	N-Source,amino acid,dipeptide,Tyr,Ala,,TCA,succinate,Tyr,-,-,-,TCA,oxaloglutarate,Pyruvate,Ala,-,-	1.38506	0.0121978
PM07	G06	Tyr-Gln	N-Source,amino acid,dipeptide,Tyr,Gln,,TCA,succinate,Tyr,-,-,-,TCA,oxaloglutarate,glutamate,Gln,-,-	1.59485	0.00356162
PM07	G07	Tyr-Glu	N-Source,amino acid,dipeptide,Tyr,Glu,,TCA,succinate,Tyr,-,-,-,TCA,oxaloglutarate,Glu,-,-,-	1.58725	0.0179092
PM07	G08	Tyr-Gly	N-Source,amino acid,dipeptide,Tyr,Gly,,TCA,succinate,Tyr,-,-,-,TCA,oxaloacetate,Pyruvate,Gly,-,-	1.13058	0.0535114
PM07	G09	Tyr-His	N-Source,amino acid,dipeptide,Tyr,His,,TCA,succinate,Tyr,-,-,-,TCA,oxaloglutarate,Glu,His,-,-	1.3681	0.074517
PM07	G10	Tyr-Leu	N-Source,amino acid,dipeptide,Tyr,Leu,,TCA,succinate,Tyr,-,-,-,TCA,Citrate,acetyl CoA,Leu,-,-	1.87471	0.00296928
PM07	G11	Tyr-Lys	N-Source,amino acid,dipeptide,Tyr,Lys,,TCA,succinate,Tyr,-,-,-,TCA,Citrate,acetyl CoA,Lys,-,-	1.44437	0.018912
PM07	G12	Tyr-Phe	N-Source,amino acid,dipeptide,Tyr,Phe,,TCA,succinate,Tyr,-,-,-,TCA,Citrate,acetyl CoA,Phe,-,-	1.51372	0.0375151
PM07	H01	Tyr-Trp	N-Source,amino acid,dipeptide,Tyr,Trp,,TCA,succinate,Tyr,-,-,-,TCA,Citrate,acetyl CoA,Trp,-,-	1.21168	0.0231248
PM07	H02	Tyr-Tyr	N-Source,amino acid,dipeptide,Tyr,Tyr,,TCA,succinate,Tyr,-,-,-,TCA,succinate,Tyr,-,-,-	1.49087	0.025328
PM07	H03	Val-Arg	N-Source,amino acid,dipeptide,Val,Arg,,TCA,succinyl CoA,Val,-,-,-,TCA,oxaloglutarate,glutamate,Arg,	1.42143	0.0408999
PM07	H04	Val-Asn	N-Source,amino acid,dipeptide,Val,Asn,,TCA,Succinyl CoA,Val,-,-,-,TCA,oxaloacetate,Asp,Asn,-,-	1.38254	0.0284554
PM07	H05	Val-Asp	N-Source,amino acid,dipeptide,Val,Asp,,TCA,succinyl CoA,Val,-,-,-,TCA,oxaloacetate,Asp,-,-,-	1.63271	0.00598435
PM07	H06	Val-Gly	N-Source,amino acid,dipeptide,Val,Gly,,TCA,succinyl CoA,Val,-,-,-,TCA,oxaloacetate,Pyruvate,Gly,-,-	1.2478	0.0334743
PM07	H07	Val-His	N-Source,amino acid,dipeptide,Val,His,,TCA,succinyl CoA,Val,-,-,-,TCA,oxaloglutarate,glutamate,His,	1.49487	0.00493679
PM07	H08	Val-Ile	N-Source,amino acid,dipeptide,Val,Ile,,TCA,succinyl CoA,Val,-,-,-,TCA,succinyl CoA,Propionyl CoA,Il	1.63462	0.008631
PM07	H09	Val-Leu	N-Source,amino acid,dipeptide,Val,Leu,,TCA,succinyl CoA,Val,-,-,-,TCA,Citrate,acetyl CoA,Leu,-,-	1.56954	0.0281618
PM07	H10	Val-Tyr	N-Source,amino acid,dipeptide,Val,Tyr,,TCA,succinyl Co A,Val,,,,TCA,succinate,Tyr,,,	1.46999	0.0672649
PM07	H11	Val-Val	N-Source,amino acid,dipeptide,Val,Val,,TCA,succinyl CoA,Val,-,-,-,TCA,succinyl CoA,Val,-,-,-	1.47828	0.0289689
PM07	H12	g-Glu-Gly	N-Source,amino acid,dipeptide,Glu-g,Gly,,TCA,oxologlutarate,Glu,-,-,-,TCA,oxaloacetate,Pyruvate,Gly	1.43926	0.0316601
PM08	A01	Background	N-Source,Background,,,,,-,-,-,-,-,-,-,-,-,-,-,-	1.71799	0.00551956
PM08	A02	L-Glutamine	N-Source,amino acid,amino acid,Gln,AA,,TCA,oxologlutarate,glutamate,Gln,-,-,-,-,-,-,-,-	1.91797	0.00132017
PM08	A03	Ala-Asp	N-Source,amino acid,dipeptide,Ala,Asp,,TCA,oxaloacetate,Pyruvate,Ala,-,-,TCA,oxaloacetate,Asp,-,-,-	1.7075	0.00396122
PM08	A04	Ala-Gln	N-Source,amino acid,dipeptide,Ala,Gln,,TCA,oxaloacetate,Pyruvate,Ala,-,-,TCA,oxaloglutarate,glutama	1.73494	0.00138549
PM08	A05	Ala-Ile	N-Source,amino acid,dipeptide,Ala,Ile,,TCA,oxaloacetate,Pyruvate,Ala,-,-,TCA,succinyl CoA,Propionyl	1.96586	0.00373239
PM08	A06	Ala-Met	N-Source,amino acid,dipeptide,Ala,Met,,TCA,oxaloacetate,Pyruvate,Ala,-,-,TCA,succinyl CoA,propanoat	1.92907	0.0229194
PM08	A07	Ala-Val	N-Source,amino acid,dipeptide,Ala,Val,,TCA,oxaloacetate,Pyruvate,Ala,-,-,TCA,succinyl CoA,Val,-,-,-	1.71029	0.00145625
PM08	A08	Asp-Ala	N-Source,amino acid,dipeptide,Asp,Ala,,TCA,oxaloacetate,Asp,-,-,-,TCA,oxaloglutarate,Pyruvate,Ala,-	1.91891	0.00188619
PM08	A09	Asp-Gln	N-Source,amino acid,dipeptide,Asp,Gln,,TCA,oxaloacetate,Asp,-,-,-,TCA,oxaloglutarate,glutamate,Gln,	1.82797	0.0130087
PM08	A10	Asp-Gly	N-Source,amino acid,dipeptide,Asp,Gly,,TCA,oxaloacetate,Asp,-,-,-,TCA,oxaloacetate,Pyruvate,Gly,-,-	2.20067	0.113236
PM08	A11	Glu-Ala	N-Source,amino acid,dipeptide,Glu,Ala,,TCA,oxologlutarate,Glu,-,-,-,TCA,oxaloglutarate,Pyruvate,Ala	1.74248	0.00089952
PM08	A12	Gly-Asn	N-Source,amino acid,dipeptide,Gly-3,Asn,,TCA,oxaloacetate,Pyruvate,Gly,-,-,TCA,oxaloacetate,Asp,Asn	1.16997	0.0274344
PM08	B01	Gly-Asp	N-Source,amino acid,dipeptide,Gly,Asp,,TCA,oxaloacetate,Pyruvate,Gly,-,-,TCA,oxaloacetate,Asp,-,-,-	-1.17199	0.696132
PM08	B02	Gly-Ile	N-Source,amino acid,dipeptide,Gly,Ile,,TCA,oxaloacetate,Pyruvate,Gly,-,-,TCA,succinyl CoA,Propionyl	1.15056	0.0101033
PM08	B03	His-Ala	N-Source,amino acid,dipeptide,His,Ala,,TCA,oxologlutarate,glutamate,His,-,-,TCA,oxaloglutarate,Pyru	1.63611	0.000165363
PM08	B04	His-Glu	N-Source,amino acid,dipeptide,His,Glu,,TCA,oxologlutarate,glutamate,His,-,-,TCA,oxaloglutarate,Glu,	1.82668	0.00190854
PM08	B05	His-His	N-Source,amino acid,dipeptide,His,His,,TCA,oxologlutarate,glutamate,His,-,-,TCA,oxaloglutarate,glut	1.8743	0.000852798
PM08	B06	Ile-Asn	N-Source,amino acid,dipeptide,Ile,Asn,,TCA,succinyl CoA,Propionyl CoA,Ile,-,-,TCA,oxaloacetate,Asp,	1.59414	0.0277232
PM08	B07	Ile-Leu	N-Source,amino acid,dipeptide,Ile,Leu,,TCA,succinyl CoA,Propionyl CoA,Ile,-,-,TCA,Citrate,acetyl Co	1.77675	0.00151497
PM08	B08	Leu-Asn	N-Source,amino acid,dipeptide,Leu,Asn,,TCA,Citrate,acetyl CoA,Leu,-,-,TCA,oxaloacetate,Asp,Asn,-,-	1.57811	0.00667256
PM08	B09	Leu-His	N-Source,amino acid,dipeptide,Leu,His,,TCA,Citrate,acetyl CoA,Leu,-,-,TCA,oxaloglutarate,glutamate,	1.94037	0.00530533
PM08	B10	Leu-Pro	N-Source,amino acid,dipeptide,Leu,Pro,,TCA,Citrate,acetyl CoA,Leu,-,-,TCA,oxaloglutarate,glutamate,	1.97022	0.00303261
PM08	B11	Leu-Tyr	N-Source,amino acid,dipeptide,Leu,Tyr,,TCA,Citrate,acetyl CoA,Leu,-,-,TCA,succinate,Tyr,-,-,-	1.91447	0.000903336
PM08	B12	Lys-Asp	N-Source,amino acid,dipeptide,Lys,Asp,,TCA,Citrate,acetyl CoA,Lys,-,-,TCA,oxaloacetate,Asp,-,-,-	1.57389	0.0127329
PM08	C01	Lys-Gly	N-Source,amino acid,dipeptide,Lys,Gly,,TCA,Citrate,acetyl CoA,Lys,-,-,TCA,oxaloacetate,Pyruvate,Gly	1.31765	0.00524293
PM08	C02	Lys-Met	N-Source,amino acid,dipeptide,Lys,Met,,TCA,Citrate,acetyl CoA,Lys,-,-,TCA,succinyl CoA,propanoate m	1.97409	0.0069599
PM08	C03	Met-Thr	N-Source,amino acid,dipeptide,Met,Thr,,TCA,succinyl CoA,propanoate metabolism,gly ser thr metabloli	1.36013	0.0019766
PM08	C04	Met-Tyr	N-Source,amino acid,dipeptide,Met,Tyr,,TCA,succinyl CoA,propanoate metabolism,gly ser thr metabloli	1.81376	0.00694514
PM08	C05	Phe-Asp	N-Source,amino acid,dipeptide,Phe,Asp,,TCA,Citrate,acetyl CoA,Phe,-,-,TCA,oxaloacetate,Asp,-,-,-	1.78476	0.0101895
PM08	C06	Phe-Glu	N-Source,amino acid,dipeptide,Phe,Glu,,TCA,Citrate,acetyl CoA,Phe,-,-,TCA,oxaloglutarate,Glu,-,-,-	1.95084	0.0159007
PM08	C07	Gln-Glu	N-Source,amino acid,dipeptide,Gln,Glu,,TCA,oxologlutarate,glutamate,Gln,-,-,TCA,oxaloglutarate,Glu,	1.39938	0.00244319
PM08	C08	Phe-Met	N-Source,amino acid,dipeptide,Phe,Met,,TCA,Citrate,acetyl CoA,Phe,-,-,TCA,succinyl CoA,propanoate m	2.21719	0.00121342
PM08	C09	Phe-Tyr	N-Source,amino acid,dipeptide,Phe,Tyr,,TCA,Citrate,acetyl CoA,Phe,-,-,TCA,succinate,Tyr,-,-,-	1.97377	0.0017571
PM08	C10	Phe-Val	N-Source,amino acid,dipeptide,Phe,Val,,TCA,Citrate,acetyl CoA,Phe,-,-,TCA,succinyl CoA,Val,-,-,-	1.83775	4.44231e-05
PM08	C11	Pro-Arg	N-Source,amino acid,dipeptide,Pro,Arg,,TCA,oxologlutarate,glutamate,Pro,-,-,TCA,oxaloglutarate,glut	1.48904	0.00357745
PM08	C12	Pro-Asn	N-Source,amino acid,dipeptide,Pro,Asn,,TCA,oxologlutarate,glutamate,Pro,-,-,TCA,oxaloacetate,Asp,As	1.66485	0.000298834
PM08	D01	Pro-Glu	N-Source,amino acid,dipeptide,Pro,Glu,,TCA,oxologlutarate,glutamate,Pro,-,-,TCA,oxaloglutarate,Glu,	1.74701	0.000167487
PM08	D02	Pro-lle	N-Source,amino acid,dipeptide,Pro,Ile,,TCA,oxologlutarate,glutamate,Pro,-,-,TCA,succinyl CoA,Propio	1.65039	0.00391308
PM08	D03	Pro-Lys	N-Source,amino acid,dipeptide,Pro,Lys,,TCA,oxologlutarate,glutamate,Pro,-,-,TCA,Citrate,acetyl CoA,	1.76052	0.00117096
PM08	D04	Pro-Ser	N-Source,amino acid,dipeptide,Pro,Ser,,TCA,oxologlutarate,glutamate,Pro,-,-,TCA,oxaloacetate,Pyruva	1.17441	0.0206762
PM08	D05	Pro-Trp	N-Source,amino acid,dipeptide,Pro,Trp,,TCA,oxologlutarate,glutamate,Pro,-,-,TCA,Citrate,acetyl CoA,	1.05633	0.177044
PM08	D06	Pro-Val	N-Source,amino acid,dipeptide,Pro,Val,,TCA,oxologlutarate,glutamate,Pro,-,-,TCA,succinyl CoA,Val,-,	1.82986	0.00241474
PM08	D07	Ser-Asn	N-Source,amino acid,dipeptide,Ser,Asn,,TCA,oxaloacetate,Pyruvate,Ser,-,-,TCA,oxaloacetate,Asp,Asn,-	1.15861	0.0146888
PM08	D08	Ser-Asp	N-Source,amino acid,dipeptide,Ser,Asp,,TCA,oxaloacetate,Pyruvate,Ser,-,-,TCA,oxaloacetate,Asp,-,-,-	1.18345	0.0164761
PM08	D09	Ser-Gln	N-Source,amino acid,dipeptide,Ser,Gln,,TCA,oxaloacetate,Pyruvate,Ser,-,-,TCA,oxaloglutarate,glutama	1.16787	0.00804648
PM08	D10	Ser-Glu	N-Source,amino acid,dipeptide,Ser,Glu,,TCA,oxaloacetate,Pyruvate,Ser,-,-,TCA,oxaloglutarate,Glu,-,-	1.20345	0.0112156
PM08	D11	Thr-Asp	N-Source,amino acid,dipeptide,Thr,Asp,,TCA,oxaloacetate,Pyruvate,Thr,-,-,TCA,oxaloacetate,Asp,-,-,-	1.18518	0.00583357
PM08	D12	Thr-Gln	N-Source,amino acid,dipeptide,Thr,Gln,,TCA,oxaloacetate,Pyruvate,Thr,-,-,TCA,oxaloglutarate,glutama	1.23624	0.0379074
PM08	E01	Thr-Phe	N-Source,amino acid,dipeptide,Thr,Phe,,TCA,oxaloacetate,Pyruvate,Thr,-,-,TCA,Citrate,acetyl CoA,Phe	1.41348	0.00134876
PM08	E02	Thr-Ser	N-Source,amino acid,dipeptide,Thr,Ser,,TCA,oxaloacetate,Pyruvate,Thr,-,-,TCA,oxaloacetate,Pyruvate,	1.26397	0.007401
PM08	E03	Trp-Val	N-Source,amino acid,dipeptide,Trp,Val,,TCA,Citrate,acetyl CoA,Trp,-,-,TCA,succinyl CoA,Val,-,-,-	1.17511	0.0598383
PM08	E04	Tyr-Ile	N-Source,amino acid,dipeptide,Tyr,Ile,,TCA,succinate,Tyr,-,-,-,TCA,succinyl CoA,Propionyl CoA,Ile,-	1.77232	0.0111653
PM08	E05	Tyr-Val	N-Source,amino acid,dipeptide,Tyr,Val,,TCA,succinate,Tyr,-,-,-,TCA,succinyl CoA,Val,-,-,-	1.47736	0.0264867
PM08	E06	Val-Ala	N-Source,amino acid,dipeptide,Val,Ala,,TCA,succinyl CoA,Val,-,-,-,TCA,oxaloglutarate,Pyruvate,Ala,-	1.46202	0.0034903
PM08	E07	Val-Gln	N-Source,amino acid,dipeptide,Val,Gln,,TCA,succinyl CoA,Val,-,-,-,TCA,oxaloglutarate,glutamate,Gln,	1.77879	0.00148194
PM08	E08	Val-Glu	N-Source,amino acid,dipeptide,Val,Glu,,TCA,succinyl CoA,Val,-,-,-,TCA,oxaloglutarate,Glu,-,-,-	1.95299	0.00264419
PM08	E09	Val-Lys	N-Source,amino acid,dipeptide,Val,Lys,,TCA,succinyl CoA,Val,-,-,-,TCA,Citrate,acetyl CoA,Lys,-,-	1.88514	0.0023095
PM08	E10	Val-Met	N-Source,amino acid,dipeptide,Val,Met,,TCA,succinyl CoA,Val,-,-,-,TCA,succinyl CoA,propanoate metab	2.01637	0.031709
PM08	E11	Val-Phe	N-Source,amino acid,dipeptide,Val,Phe,,TCA,succinyl CoA,Val,-,-,-,TCA,Citrate,acetyl CoA,Phe,-,-	1.72614	0.0108033
PM08	E12	Val-Pro	N-Source,amino acid,dipeptide,Val,Pro,,TCA,succinyl CoA,Val,-,-,-,TCA,oxaloglutarate,glutamate,Pro,	1.72612	0.00741933
PM08	F01	Val-Ser	N-Source,amino acid,dipeptide,Val,Ser,,TCA,succinyl CoA,Val,-,-,-,TCA,oxaloacetate,Pyruvate,Ser,-,-	1.2695	0.0202868
PM08	F02	b-Ala-Ala	N-Source,amino acid,dipeptide,Ala-b,Ala,,TCA,oxaloacetate,Pyruvate,Ala,-,-,TCA,oxaloglutarate,Pyruv	1.81664	0.0226875
PM08	F03	b-Ala-Gly	N-Source,amino acid,dipeptide,Ala-b,Gly,,TCA,oxaloacetate,Pyruvate,Ala,-,-,TCA,oxaloacetate,Pyruvat	1.36494	0.0461536
PM08	F04	b-Ala-His	N-Source,amino acid,dipeptide,Ala-b,His,,TCA,oxaloacetate,Pyruvate,Ala,-,-,TCA,oxaloglutarate,gluta	2.16483	0.0054809
PM08	F05	Met-b-Ala	N-Source,amino acid,dipeptide,Met,Ala-b,,TCA,succinyl CoA,propanoate metabolism,gly ser thr metablo	2.02908	0.0188987
PM08	F06	b-Ala-Phe	N-Source,amino acid,dipeptide,Ala-b,Phe,,TCA,oxaloacetate,Pyruvate,Ala,-,-,TCA,Citrate,acetyl CoA,P	1.84665	0.0205034
PM08	F07	D-Ala-D-Ala	N-Source,amino acid,dipeptide,Ala-D,Ala-D,,TCA,oxaloacetate,Pyruvate,Ala,-,-,TCA,oxaloglutarate,Pyr	2.19691	0.000505252
PM08	F08	D-Ala-Gly	N-Source,amino acid,dipeptide,Ala-D,Gly,,TCA,oxaloacetate,Pyruvate,Ala,-,-,TCA,oxaloacetate,Pyruvat	1.36113	0.0371246
PM08	F09	D-Ala-Leu	N-Source,amino acid,dipeptide,Tyr,Leu,,TCA,,,,-,-,TCA,Citrate,acetyl CoA,Leu,-,-	2.43935	0.00262544
PM08	F10	D-Leu-D-Leu	N-Source,amino acid,dipeptide,Leu-D,Leu-D,,TCA,Citrate,acetyl CoA,Leu,,,TCA,Citrate,acetyl CoA,Leu,	2.114	0.000746615
PM08	F11	D-Leu-Gly	N-Source,amino acid,dipeptide,Leu-D,Gly,,TCA,Citrate,acetyl CoA,Leu,-,-,TCA,oxaloacetate,Pyruvate,G	1.2942	0.0169123
PM08	F12	D-Leu-Tyr	N-Source,amino acid,dipeptide,Leu-D,Tyr,,TCA,Citrate,acetyl CoA,Leu,,,TCA,succinate,Tyr,,,	1.80119	0.00260594
PM08	G01	g-Glu-Gly	N-Source,amino acid,dipeptide,Glu-g,Gly,,TCA,oxologlutarate,Glu,-,-,-,TCA,oxaloacetate,Pyruvate,Gly	1.55672	0.00132411
PM08	G02	g-D-Glu-Gly	N-Source,amino acid,dipeptide,Glu-g-D,Gly,,TCA,oxologlutarate,Glu,-,-,-,TCA,oxaloacetate,Pyruvate,G	1.60525	0.00827291
PM08	G03	Gly-D-Ala	N-Source,amino acid,dipeptide,Gly,Ala-D,,TCA,oxaloacetate,Pyruvate,Gly,-,-,TCA,oxaloglutarate,Pyruv	1.29877	0.00279949
PM08	G04	Gly-D-Asp	N-Source,amino acid,dipeptide,Gly,Asp-D,,TCA,oxaloacetate,Pyruvate,Gly,-,-,TCA,oxaloacetate,Asp,-,-	1.38095	0.00638392
PM08	G05	Gly-D-Ser	N-Source,amino acid,dipeptide,Gly,Ser-D,,TCA,oxaloacetate,Pyruvate,Gly,-,-,TCA,oxaloacetate,Pyruvat	1.2875	0.00381886
PM08	G06	Gly-D-Thr	N-Source,amino acid,dipeptide,Gly,Thr-D,,TCA,oxaloacetate,Pyruvate,Gly,-,-,TCA,oxaloacetate,Pyruvat	2.04528	0.000162264
PM08	G07	Gly-D-Val	N-Source,amino acid,dipeptide,Gly,Val-D,,TCA,oxaloacetate,Pyruvate,Gly,-,-,TCA,succinyl CoA,Val,-,-	1.45974	0.00140863
PM08	G08	Leu-b-Ala	N-Source,amino acid,dipeptide,Leu,Ala-b,,TCA,Citrate,acetyl CoA,Leu,-,-,TCA,oxaloglutarate,Pyruvate	2.29193	0.000314922
PM08	G09	Leu-D-Leu	N-Source,amino acid,dipeptide,Leu,Leu-D,,TCA,Citrate,acetyl CoA,Leu,-,-,TCA,Citrate,acetyl CoA,Leu,	1.94845	0.00388265
PM08	G10	Phe-b-Ala	N-Source,amino acid,dipeptide,Phe,Ala-b,,TCA,Citrate,acetyl CoA,Phe,-,-,TCA,oxaloglutarate,Pyruvate	1.99172	0.000749605
PM08	G11	Ala-Ala-Ala	N-Source,amino acid,tripeptide,Ala,Tripeptide,,TCA,oxaloacetate,Pyruvate,Ala,-,-,TCA,oxaloglutarate	1.36343	0.0709373
PM08	G12	D-Ala-Gly-Gly	N-Source,amino acid,tripeptide,Ala-D,Gly,,TCA,oxaloacetate,Pyruvate,Ala,-,-,TCA,oxaloacetate,Pyruva	1.40814	0.00435844
PM08	H01	Gly-Gly-Ala	N-Source,amino acid,tripeptide,Gly,Ala,,TCA,oxaloacetate,Pyruvate,Gly,-,-,TCA,oxaloglutarate,Pyruva	1.25569	0.016007
PM08	H02	Gly-Gly-D-Leu	N-Source,amino acid,tripeptide,Gly,Leu-D,,TCA,oxaloacetate,Pyruvate,Gly,-,-,TCA,Citrate,acetyl CoA,	1.36274	0.00651164
PM08	H03	Gly-Gly-Gly	N-Source,amino acid,tripeptide,Gly,Tripeptide,,TCA,oxaloacetate,Pyruvate,Gly,-,-,TCA,oxaloacetate,P	1.35658	0.00101294
PM08	H04	Gly-Gly-Ile	N-Source,amino acid,tripeptide,Gly,Ile,,TCA,oxaloacetate,Pyruvate,Gly,-,-,TCA,succinyl CoA,Propiony	1.18805	0.00737535
PM08	H05	Gly-Gly-Leu	N-Source,amino acid,tripeptide,Gly,Leu,,TCA,oxaloacetate,Pyruvate,Gly,-,-,TCA,Citrate,acetyl CoA,Le	1.22891	0.012902
PM08	H06	Gly-Gly-Phe	N-Source,amino acid,tripeptide,Gly,Phe,,TCA,oxaloacetate,Pyruvate,Gly,-,-,TCA,Citrate,acetyl CoA,Ph	1.38202	0.00879458
PM08	H07	Val-Tyr-Val	N-Source,amino acid,tripeptide,Val,Val,,TCA,succinyl CoA,Val,-,-,-,TCA,succinyl CoA,Val,-,-,-	1.38086	0.0631152
PM08	H08	Gly-Phe-Phe	N-Source,amino acid,tripeptide,Gly,Phe,,TCA,oxaloacetate,Pyruvate,Gly,-,-,TCA,Citrate,acetyl CoA,Ph	1.51786	0.0836531
PM08	H09	Leu-Gly-Gly	N-Source,amino acid,tripeptide,Leu,Gly,,TCA,Citrate,acetyl CoA,Leu,-,-,TCA,oxaloacetate,Pyruvate,Gl	1.1817	0.0143461
PM08	H10	Leu-Leu-Leu	N-Source,amino acid,tripeptide,Leu,Tripeptide,,TCA,Citrate,acetyl CoA,Leu,-,-,TCA,Citrate,acetyl Co	1.55837	0.0207784
PM08	H11	Phe-Gly-Gly	N-Source,amino acid,tripeptide,Phe,Gly,,TCA,Citrate,acetyl CoA,Phe,-,-,TCA,oxaloacetate,Pyruvate,Gl	1.26963	0.00399242
PM08	H12	Tyr-Gly-Gly	N-Source,amino acid,tripeptide,Tyr,Gly,,TCA,succinate,Tyr,-,-,-,TCA,oxaloacetate,Pyruvate,Gly,-,-	1.24175	0.00573099
PM09	A01	1% NaCl	osmotic sensitivity, NaCl	-1.02642	0.455097
PM09	A02	2% NaCl	osmotic sensitivity, NaCl	1.0272	0.366065
PM09	A03	3% NaCl	osmotic sensitivity, NaCl	-1.0023	0.963825
PM09	A04	4% NaCl	osmotic sensitivity, NaCl	1.03343	0.309166
PM09	A05	5% NaCl	osmotic sensitivity, NaCl	1.03451	0.312927
PM09	A06	5.5% NaCl	osmotic sensitivity, NaCl	1.07515	0.036242
PM09	A07	6% NaCl	osmotic sensitivity, NaCl	1.09369	0.030895
PM09	A08	6.5% NaCl	osmotic sensitivity, NaCl	1.10396	0.00513154
PM09	A09	7% NaCl	osmotic sensitivity, NaCl	1.15178	0.141346
PM09	A10	8% NaCl	osmotic sensitivity, NaCl	1.29484	0.0377766
PM09	A11	9% NaCl	osmotic sensitivity, NaCl	-1.00603	0.972488
PM09	A12	10% NaCl	osmotic sensitivity, NaCl	-1.06242	0.658639
PM09	B01	6% NaCl	osmotic sensitivity, NaCl control	1.10275	0.0428857
PM09	B02	6% NaCl + Betaine	osmolyte, betaine	1.01266	0.811668
PM09	B03	6% NaCl + N-N Dimethyl glycine	osmolyte, dimethylglycine	1.04635	0.326127
PM09	B04	6% NaCl + Sarcosine	osmolyte, sarcosine	1.03025	0.364699
PM09	B05	6% NaCl + Dimethyl sulphonyl propionate	osmolyte, dimethyl sulphonyl propionate	1.04533	0.140271
PM09	B06	6% NaCl + MOPS	osmolyte, MOPS	1.04127	0.0675782
PM09	B07	6% NaCl + Ectoine	osmolyte, ectoine	1.08253	0.0645048
PM09	B08	6% NaCl + Choline	osmolyte, choline	-1.22797	0.559137
PM09	B09	6% NaCl + Phosphorylcholine	osmolyte, phosphorylcholine	1.09621	0.0111707
PM09	B10	6% NaCl + Creatine	osmolyte, creatine	1.08237	0.00811128
PM09	B11	6% NaCl + Creatinine	osmolyte, creatinine	1.16175	0.0331638
PM09	B12	6% NaCl + L-Carnitine	osmolyte, carnitine	1.26923	0.219874
PM09	C01	6% NaCl + KCl	osmolyte, KCl	1.07143	0.0741669
PM09	C02	6% NaCl + L-Proline	osmolyte, proline	-1.00471	0.953619
PM09	C03	6% NaCl + N-Acetyl-L-glutamine	osmolyte, acetyl glutamine	1.03535	0.542811
PM09	C04	6% NaCl + ?-Glutamic acid	osmolyte, b-glutamate	1.03888	0.367962
PM09	C05	6% NaCl + Amino-N-butyric acid	osmolyte, g-amino butyric acid	1.07123	0.077574
PM09	C06	6% NaCl + Glutathione	osmolyte, glutathione	1.0476	0.148543
PM09	C07	6% NaCl + Glycerol	osmolyte, glycerol	1.06297	0.0526693
PM09	C08	6% NaCl + Trehalose	osmolyte, trehalose	1.03091	0.106314
PM09	C09	6% NaCl + Trimethylamine-N-oxide	osmolyte, trimethylamine-N-oxide	1.0074	0.840944
PM09	C10	6% NaCl + Trimethylamine	osmolyte, trimethylamine	1.02793	0.496134
PM09	C11	6% NaCl + Octopine	osmolyte, octopine	1.00074	0.986484
PM09	C12	6% NaCl + Trigonelline	osmolyte, trigonelline	1.05629	0.320751
PM09	D01	3% Potassium Chloride	osmotic sensitivity, KCl	-1.00905	0.877326
PM09	D02	4% Potassium Chloride	osmotic sensitivity, KCl	1.0032	0.957226
PM09	D03	5% Potassium Chloride	osmotic sensitivity, KCl	-1.01912	0.693846
PM09	D04	6% Potassium Chloride	osmotic sensitivity, KCl	1.00696	0.875995
PM09	D05	2% Sodium Sulfate	osmotic sensitivity, Na2SO4	-1.01485	0.754833
PM09	D06	3% Sodium Sulfate	osmotic sensitivity, Na2SO4	-1.01333	0.666201
PM09	D07	4% Sodium Sulfate	osmotic sensitivity, Na2SO4	-1.01586	0.472253
PM09	D08	5% Sodium Sulfate	osmotic sensitivity, Na2SO4	-1.06777	0.118092
PM09	D09	5% Ethylene Glycol	osmotic sensitivity, ethylene glycol	-1.03495	0.374466
PM09	D10	10% Ethylene Glycol	osmotic sensitivity, ethylene glycol	-1.03284	0.285377
PM09	D11	15% Ethylene Glycol	osmotic sensitivity, ethylene glycol	-1.08122	0.0901992
PM09	D12	20% Ethylene Glycol	osmotic sensitivity, ethylene glycol	-1.07711	0.0718504
PM09	E01	1% Sodium Formate	osmotic sensitivity, sodium formate	-1.03858	0.114342
PM09	E02	2% Sodium Formate	osmotic sensitivity, sodium formate	1.04193	0.405437
PM09	E03	3% Sodium Formate	osmotic sensitivity, sodium formate	1.02817	0.709847
PM09	E04	4% Sodium Formate	osmotic sensitivity, sodium formate	1.03726	0.701912
PM09	E05	5% Sodium Formate	osmotic sensitivity, sodium formate	1.40368	0.166173
PM09	E06	6% Sodium Formate	osmotic sensitivity, sodium formate	2.00151	0.0753479
PM09	E07	2% Urea	osmotic sensitivity, urea	-1.03145	0.422514
PM09	E08	3% Urea	osmotic sensitivity, urea	-1.03147	0.659849
PM09	E09	4% Urea	osmotic sensitivity, urea	1.01821	0.572674
PM09	E10	5% Urea	osmotic sensitivity, urea	1.25838	0.342644
PM09	E11	6% Urea	osmotic sensitivity, urea	1.43465	0.0622032
PM09	E12	7% Urea	osmotic sensitivity, urea	1.0998	0.16527
PM09	F01	1% Sodium Lactate	osmotic sensitivity, sodium lactate	1.05281	0.186505
PM09	F02	2% Sodium Lactate	osmotic sensitivity, sodium lactate	1.06973	0.068054
PM09	F03	3% Sodium Lactate	osmotic sensitivity, sodium lactate	1.65929	0.185185
PM09	F04	4% Sodium Lactate	osmotic sensitivity, sodium lactate	2.52162	0.0204833
PM09	F05	5% Sodium Lactate	osmotic sensitivity, sodium lactate	-1.04209	0.702447
PM09	F06	6% Sodium Lactate	osmotic sensitivity, sodium lactate	1.00772	0.935152
PM09	F07	7% Sodium Lactate	osmotic sensitivity, sodium lactate	1.07133	0.626243
PM09	F08	8% Sodium Lactate	osmotic sensitivity, sodium lactate	-1.17364	0.442869
PM09	F09	9% Sodium Lactate	osmotic sensitivity, sodium lactate	-1.22561	0.518554
PM09	F10	10% Sodium Lactate	osmotic sensitivity, sodium lactate	-1.15392	0.629975
PM09	F11	11% Sodium Lactate	osmotic sensitivity, sodium lactate	-1.05778	0.678307
PM09	F12	12% Sodium Lactate	osmotic sensitivity, sodium lactate	-1.01456	0.755177
PM09	G01	20mM Sodium Phosphate pH 7	toxicity, phosphate	-1.05392	0.134083
PM09	G02	50mM Sodium Phosphate pH 7	toxicity, phosphate	-1.06257	0.0218321
PM09	G03	100mM Sodium Phosphate pH 7	toxicity, phosphate	-1.00624	0.782209
PM09	G04	200mM Sodium Phosphate pH 7	toxicity, phosphate	1.05292	0.0709246
PM09	G05	20mM Sodium Benzoate pH 5.2	toxicity, benzoate	-1.21528	0.0453011
PM09	G06	50mM Sodium Benzoate pH 5.2	toxicity, benzoate	-1.29581	0.0679135
PM09	G07	100mM Sodium Benzoate pH 5.2	toxicity, benzoate	-1.34702	0.149446
PM09	G08	200mM Sodium Benzoate pH 5.2	toxicity, benzoate	-1.38535	0.260408
PM09	G09	10mM Ammonium Sulfate pH 8	toxicity, ammonia	-1.06591	0.154671
PM09	G10	20mM Ammonium Sulfate pH 8	toxicity, ammonia	-1.00574	0.793941
PM09	G11	50mM Ammonium Sulfate pH 8	toxicity, ammonia	-1.00284	0.933227
PM09	G12	100mM Ammonium Sulfate pH 8	toxicity, ammonia	-1.15375	0.194512
PM09	H01	10mM Sodium Nitrate	toxicity, nitrate	-1.05595	0.0739293
PM09	H02	20mM Sodium Nitrate	toxicity, nitrate	-1.08394	0.0382611
PM09	H03	40mM Sodium Nitrate	toxicity, nitrate	-1.06632	0.563131
PM09	H04	60mM Sodium Nitrate	toxicity, nitrate	-1.10991	0.421839
PM09	H05	80mM Sodium Nitrate	toxicity, nitrate	-1.0964	0.409871
PM09	H06	100mM Sodium Nitrate	toxicity, nitrate	-1.03401	0.739312
PM09	H07	10mM Sodium Nitrite	toxicity, nitrite	-1.0261	0.299987
PM09	H08	20mM Sodium Nitrite	toxicity, nitrite	-1.03523	0.121616
PM09	H09	40mM Sodium Nitrite	toxicity, nitrite	-1.07432	0.0418305
PM09	H10	60mM Sodium Nitrite	toxicity, nitrite	-1.50882	0.0881458
PM09	H11	80mM Sodium Nitrite	toxicity, nitrite	-1.35435	0.103375
PM09	H12	100mM Sodium Nitrite	toxicity, nitrite	-1.00156	0.960535
PM10	A01	pH 3.5	pH, growth at 3.5	1.10086	0.562989
PM10	A02	pH 4	pH, growth at 4	1.1123	0.610578
PM10	A03	pH 4.5	pH, growth at 4.5	1.11143	0.499763
PM10	A04	pH 5	pH, growth at 5	1.00871	0.951792
PM10	A05	pH 5.5	pH, growth at 5.5	-1.07332	0.155326
PM10	A06	pH 6	pH, growth at 6	-1.07662	0.0901924
PM10	A07	pH 7	pH, growth at 7	-1.09459	0.0518174
PM10	A08	pH 8	pH, growth at 8	-1.04518	0.314294
PM10	A09	pH 8.5	pH, growth at 8.5	-1.07657	0.0607773
PM10	A10	pH 9	pH, growth at 9	-1.0305	0.34601
PM10	A11	pH 9.5	pH, growth at 9.5	-1.04103	0.259763
PM10	A12	pH 10	pH, growth at 10	-1.0219	0.562166
PM10	B01	pH 4.5	pH, decarboxylase control	1.04934	0.595683
PM10	B02	pH 4.5 + L-Alanine	pH, decarboxylase	-1.23857	0.0617648
PM10	B03	pH 4.5 + L-Arginine	pH, decarboxylase	-1.15185	0.657834
PM10	B04	pH 4.5 + L-Asparagine	pH, decarboxylase	1.17697	0.477309
PM10	B05	pH 4.5 + L-Aspartic Acid	pH, decarboxylase	1.1018	0.64166
PM10	B06	pH 4.5 + L-Glutamic Acid	pH, decarboxylase	1.07764	0.716694
PM10	B07	pH 4.5 + L-Glutamine	pH, decarboxylase	-1.114	0.427009
PM10	B08	pH 4.5 + Glycine	pH, decarboxylase	1.05283	0.752326
PM10	B09	pH 4.5 + L-Histidine	pH, decarboxylase	1.11653	0.599383
PM10	B10	pH 4.5 + L-Isoleucine	pH, decarboxylase	1.05504	0.77023
PM10	B11	pH 4.5 + L-Leucine	pH, decarboxylase	-1.0063	0.970572
PM10	B12	pH 4.5 + L-Lysine	pH, decarboxylase	1.12807	0.44207
PM10	C01	pH 4.5 + L-Methionine	pH, decarboxylase	-1.00467	0.955506
PM10	C02	pH 4.5 + L-Phenylalanine	pH, decarboxylase	1.00245	0.984213
PM10	C03	pH 4.5 + L-Proline	pH, decarboxylase	-1.0638	0.0633014
PM10	C04	pH 4.5 + L-Serine	pH, decarboxylase	1.06665	0.536961
PM10	C05	pH 4.5 + L-Threonine	pH, decarboxylase	1.14153	0.52168
PM10	C06	pH 4.5 + L-Tryptophan	pH, decarboxylase	1.03466	0.757733
PM10	C07	pH 4.5 + L-Tyrosine	pH, decarboxylase	1.07466	0.546984
PM10	C08	pH 4.5 + L-Valine	pH, decarboxylase	1.13281	0.584391
PM10	C09	pH 4.5 + Hydroxy-L-Proline	pH, decarboxylase	1.06888	0.656883
PM10	C10	pH 4.5 + L-Ornithine	pH, decarboxylase	1.00608	0.961763
PM10	C11	pH 4.5 + L-Homoarginine	pH, decarboxylase	1.11163	0.34306
PM10	C12	pH 4.5 + L-Homoserine	pH, decarboxylase	1.03686	0.730539
PM10	D01	pH 4.5 + Anthranilic acid	pH, decarboxylase	-1.03636	0.394176
PM10	D02	pH 4.5 + L-Norleucine	pH, decarboxylase	-1.06546	0.343833
PM10	D03	pH 4.5 + L-Norvaline	pH, decarboxylase	-2.54283	0.039343
PM10	D04	pH 4.5 + a- Amino-N-butyric acid	pH, decarboxylase	1.10898	0.0921318
PM10	D05	pH 4.5 + a-Amino Malonate	pH, decarboxylase	-1.02043	0.698142
PM10	D06	pH 4.5 + b-Hydroxy Glutamate	pH, decarboxylase	-2.05489	0.0261833
PM10	D07	pH 4.5 + g-Hydroxy Glutamate	pH, decarboxylase	-1.46675	0.246813
PM10	D08	pH 4.5 + 5-HydroxyLysine	pH, decarboxylase	-1.43757	0.389297
PM10	D09	pH 4.5 + 5-HydroxyTryptophan	pH, decarboxylase	-1.2589	0.176105
PM10	D10	pH 4.5 + D,L Diamino-Pimelic acid	pH, decarboxylase	1.4151	0.345946
PM10	D11	pH 4.5 + Trimethylamine-N-oxide	pH, decarboxylase	1.02822	0.936784
PM10	D12	pH 4.5 + Urea	pH, decarboxylase	-1.06625	0.835446
PM10	E01	pH 9.5	pH, deaminase control	1.003	0.859951
PM10	E02	pH 9.5 + L-Alanine	pH, deaminase	1.0042	0.878312
PM10	E03	pH 9.5 + L-Arginine	pH, deaminase	1.00521	0.836075
PM10	E04	pH 9.5 + L-Asparagine	pH, deaminase	1.01064	0.721879
PM10	E05	pH 9.5 + L-Aspartic Acid	pH, deaminase	1.0076	0.797297
PM10	E06	pH 9.5 + L-Glutamic Acid	pH, deaminase	-1.05597	0.0299647
PM10	E07	pH 9.5 + L-Glutamine	pH, deaminase	-1.04502	0.109074
PM10	E08	pH 9.5 + Glycine	pH, deaminase	1.00269	0.892648
PM10	E09	pH 9.5 + L-Histidine	pH, deaminase	1.06205	0.0549097
PM10	E10	pH 9.5 + L-Isoleucine	pH, deaminase	1.00495	0.602861
PM10	E11	pH 9.5 + L-Leucine	pH, deaminase	1.01127	0.630204
PM10	E12	pH 9.5 + L-Lysine	pH, deaminase	-1.02206	0.448847
PM10	F01	pH 9.5 + L-Methionine	pH, deaminase	1.03541	0.178977
PM10	F02	pH 9.5 + L-Phenylalanine	pH, deaminase	1.04509	0.0620392
PM10	F03	pH 9.5 + L-Proline	pH, deaminase	-1.04718	0.147009
PM10	F04	pH 9.5 + L-Serine	pH, deaminase	-1.00086	0.980129
PM10	F05	pH 9.5 + L-Threonine	pH, deaminase	1.03511	0.140244
PM10	F06	pH 9.5 + L-Tryptophan	pH, deaminase	1.01248	0.522608
PM10	F07	pH 9.5 + L-Tyrosine	pH, deaminase	1.00957	0.716977
PM10	F08	pH 9.5 + L-Valine	pH, deaminase	1.00911	0.647912
PM10	F09	pH 9.5 + Hydroxy-L-Proline	pH, deaminase	-1.00206	0.952981
PM10	F10	pH 9.5 + L-Ornithine	pH, deaminase	1.05034	0.31679
PM10	F11	pH 9.5 + L-Homoarginine	pH, deaminase	1.04446	0.395974
PM10	F12	pH 9.5 + L-Homoserine	pH, deaminase	1.00679	0.750014
PM10	G01	pH 9.5 + Anthranilic acid	pH, deaminase	1.00416	0.88786
PM10	G02	pH 9.5 + L-Norleucine	pH, deaminase	1.03996	0.129519
PM10	G03	pH 9.5 + L-Norvaline	pH, deaminase	1.02091	0.356252
PM10	G04	pH 9.5 + Agmatine	pH, deaminase	-1.04544	0.0453346
PM10	G05	pH 9.5 + Cadaverine	pH, deaminase	1.01072	0.479316
PM10	G06	pH 9.5 + Putrescine	pH, deaminase	1.04616	0.127182
PM10	G07	pH 9.5 + Histamine	pH, deaminase	1.01469	0.240939
PM10	G08	pH 9.5 + Phenylethylamine	pH, deaminase	-1.10919	0.466841
PM10	G09	pH 9.5 + Tyramine	pH, deaminase	1.21066	0.0949492
PM10	G10	pH 9.5 + Tryptamine	pH, deaminase	-1.02053	0.14276
PM10	G11	pH 9.5 + Trimethylamine-N-oxide	pH, deaminase	-1.01331	0.410068
PM10	G12	pH 9.5 + Urea	pH, deaminase	-1.02694	0.174536
PM10	H01	X-Caprylate	caprylate esterase	-1.14821	0.132267
PM10	H02	X-alpha-D-Glucoside	alpha-D-glucosidase	-1.06593	0.269358
PM10	H03	X-beta-D-Glucoside	beta-D-glucosidase	-1.13065	0.0389223
PM10	H04	X-alpha-D-Galactoside	alpha-D-galactosidase	-1.15402	0.0112419
PM10	H05	X-beta-D-Galactoside	beta-D-galactosidase	-1.12236	0.0226241
PM10	H06	X-alpha-D-Glucuronide	alpha-D-glucuronidase	-1.15672	0.0127315
PM10	H07	X-beta-D-Glucuronide	beta-D-glucuronidase	-1.1674	0.0106557
PM10	H08	X-beta-D-Glucosaminide	beta-D-glucosaminidase	-1.15658	0.220409
PM10	H09	X-beta-D-Galactosaminide	beta-D-galactosaminidase	-1.20806	0.0202059
PM10	H10	X-alpha-D-Mannoside	alpha-D-mannosidase	-1.07262	0.116204
PM10	H11	X-PO4	aryl phosphatase	-1.08126	0.0309945
PM10	H12	X-SO4	aryl sulfatase	-1.05856	0.0754446
PM11	A01	Amikacin	protein synthesis; 30S ribosomal subunit; aminoglycoside	-1.05542	0.0788816
PM11	A02	Amikacin	protein synthesis; 30S ribosomal subunit; aminoglycoside	-1.0672	0.0906173
PM11	A03	Amikacin	protein synthesis; 30S ribosomal subunit; aminoglycoside	-1.09691	0.0481919
PM11	A04	Amikacin	protein synthesis; 30S ribosomal subunit; aminoglycoside	-1.05476	0.229906
PM11	A05	Chlortetracycline	protein synthesis; 30S ribosomal subunit; tetracycline	-1.05309	0.726952
PM11	A06	Chlortetracycline	protein synthesis; 30S ribosomal subunit; tetracycline	-1.28286	0.0565147
PM11	A07	Chlortetracycline	protein synthesis; 30S ribosomal subunit; tetracycline	1.12457	0.557078
PM11	A08	Chlortetracycline	protein synthesis; 30S ribosomal subunit; tetracycline	1.08626	0.637345
PM11	A09	Lincomycin	protein synthesis; lincosamide	1.14795	0.496606
PM11	A10	Lincomycin	protein synthesis; lincosamide	1.11858	0.541925
PM11	A11	Lincomycin	protein synthesis; lincosamide	1.07493	0.563585
PM11	A12	Lincomycin	protein synthesis; lincosamide	1.0491	0.686738
PM11	B01	Amoxicillin	wall; lactam	1.00955	0.886351
PM11	B02	Amoxicillin	wall; lactam	-1.01275	0.85921
PM11	B03	Amoxicillin	wall; lactam	-1.02638	0.77823
PM11	B04	Amoxicillin	wall; lactam	1.03368	0.813668
PM11	B05	Cloxacillin	wall; lactam	1.25977	0.24972
PM11	B06	Cloxacillin	wall; lactam	1.15605	0.475195
PM11	B07	Cloxacillin	wall; lactam	1.10904	0.610713
PM11	B08	Cloxacillin	wall; lactam	-1.00497	0.973198
PM11	B09	Lomefloxacin	DNA unwinding; gyrase (GN); topoisomerase (GP); fluoroquinolone	-1.10139	0.0256143
PM11	B10	Lomefloxacin	DNA unwinding; gyrase (GN); topoisomerase (GP); fluoroquinolone	-1.07953	0.184949
PM11	B11	Lomefloxacin	DNA unwinding; gyrase (GN); topoisomerase (GP); fluoroquinolone	-1.12216	0.0870603
PM11	B12	Lomefloxacin	DNA unwinding; gyrase (GN); topoisomerase (GP); fluoroquinolone	-1.06423	0.151485
PM11	C01	Bleomycin	DNA synthesis; polymerase inhibitor	-1.06418	0.164964
PM11	C02	Bleomycin	DNA synthesis; polymerase inhibitor	-1.12805	0.131624
PM11	C03	Bleomycin	DNA synthesis; polymerase inhibitor	-1.1338	0.0695089
PM11	C04	Bleomycin	DNA synthesis; polymerase inhibitor	-1.11785	0.0553548
PM11	C05	Colistin	membrane; transport	-1.11126	0.019197
PM11	C06	Colistin	membrane; transport	-1.11644	0.0292516
PM11	C07	Colistin	membrane; transport	-1.10892	0.0313354
PM11	C08	Colistin	membrane; transport	-1.12773	0.00799485
PM11	C09	Minocycline	protein synthesis; 30S ribosomal subunit; tetracycline	2.98556	0.0459391
PM11	C10	Minocycline	protein synthesis; 30S ribosomal subunit; tetracycline	1.09608	0.247914
PM11	C11	Minocycline	protein synthesis; 30S ribosomal subunit; tetracycline	1.00201	0.975787
PM11	C12	Minocycline	protein synthesis; 30S ribosomal subunit; tetracycline	-1.01621	0.738457
PM11	D01	Capreomycin	protein synthesis	-1.05926	0.203518
PM11	D02	Capreomycin	protein synthesis	-1.10362	0.0428107
PM11	D03	Capreomycin	protein synthesis	-1.10038	0.0756913
PM11	D04	Capreomycin	protein synthesis	-1.05491	0.170591
PM11	D05	Demeclocyline	protein synthesis; 30S ribosomal subunit; tetracycline	2.47276	0.000117706
PM11	D06	Demeclocyline	protein synthesis; 30S ribosomal subunit; tetracycline	1.68458	0.0192755
PM11	D07	Demeclocyline	protein synthesis; 30S ribosomal subunit; tetracycline	1.13276	0.179846
PM11	D08	Demeclocyline	protein synthesis; 30S ribosomal subunit; tetracycline	1.03549	0.713124
PM11	D09	Nafcillin	wall; lactam	1.16241	0.154081
PM11	D10	Nafcillin	wall; lactam	1.041	0.815544
PM11	D11	Nafcillin	wall; lactam	1.0223	0.844601
PM11	D12	Nafcillin	wall; lactam	1.05417	0.36596
PM11	E01	Cefazolin	wall; cephalosporin first generation	1.47089	0.278038
PM11	E02	Cefazolin	wall; cephalosporin first generation	1.50052	0.0259003
PM11	E03	Cefazolin	wall; cephalosporin first generation	2.55261	0.123404
PM11	E04	Cefazolin	wall; cephalosporin first generation	2.25773	0.267644
PM11	E05	Enoxacin	DNA unwinding; gyrase (GN); topoisomerase (GP); fluoroquinolone	-1.0975	0.0201313
PM11	E06	Enoxacin	DNA unwinding; gyrase (GN); topoisomerase (GP); fluoroquinolone	-1.10988	0.011822
PM11	E07	Enoxacin	DNA unwinding; gyrase (GN); topoisomerase (GP); fluoroquinolone	-1.1307	0.014646
PM11	E08	Enoxacin	DNA unwinding; gyrase (GN); topoisomerase (GP); fluoroquinolone	-1.03479	0.333938
PM11	E09	Nalidixic acid	DNA unwinding; gyrase (GN); topoisomerase (GP); quinolone	-1.10432	0.0342092
PM11	E10	Nalidixic acid	DNA unwinding; gyrase (GN); topoisomerase (GP); quinolone	-1.12317	0.0121463
PM11	E11	Nalidixic acid	DNA unwinding; gyrase (GN); topoisomerase (GP); quinolone	-1.13584	0.0046352
PM11	E12	Nalidixic acid	DNA unwinding; gyrase (GN); topoisomerase (GP); quinolone	1.00034	0.991296
PM11	F01	Chloramphenicol	protein synthesis	-1.0457	0.12839
PM11	F02	Chloramphenicol	protein synthesis	-1.10019	0.155166
PM11	F03	Chloramphenicol	protein synthesis	-1.05662	0.095777
PM11	F04	Chloramphenicol	protein synthesis	-1.08704	0.0536491
PM11	F05	Erythromycin	protein synthesis; 50S ribosomal subunit; macrolide	-1.06905	0.403755
PM11	F06	Erythromycin	protein synthesis; 50S ribosomal subunit; macrolide	-1.05198	0.287945
PM11	F07	Erythromycin	protein synthesis; 50S ribosomal subunit; macrolide	-1.04732	0.54915
PM11	F08	Erythromycin	protein synthesis; 50S ribosomal subunit; macrolide	-1.06418	0.213242
PM11	F09	Neomycin	protein synthesis; 30S ribosomal subunit; aminoglycoside	-1.10852	0.0527097
PM11	F10	Neomycin	protein synthesis; 30S ribosomal subunit; aminoglycoside	-1.08931	0.111741
PM11	F11	Neomycin	protein synthesis; 30S ribosomal subunit; aminoglycoside	-1.039	0.45769
PM11	F12	Neomycin	protein synthesis; 30S ribosomal subunit; aminoglycoside	1.04102	0.226845
PM11	G01	Ceftriaxone	wall; cephalosporin third generation	-1.03804	0.222467
PM11	G02	Ceftriaxone	wall; cephalosporin third generation	-1.08871	0.0207921
PM11	G03	Ceftriaxone	wall; cephalosporin third generation	-1.11595	0.0128943
PM11	G04	Ceftriaxone	wall; cephalosporin third generation	-1.10687	0.141753
PM11	G05	Gentamicin	protein synthesis; 30S ribosomal subunit; aminoglycoside	-1.1151	0.00811072
PM11	G06	Gentamicin	protein synthesis; 30S ribosomal subunit; aminoglycoside	-1.11334	0.00334089
PM11	G07	Gentamicin	protein synthesis; 30S ribosomal subunit; aminoglycoside	-1.12432	0.03128
PM11	G08	Gentamicin	protein synthesis; 30S ribosomal subunit; aminoglycoside	-1.09385	0.0114419
PM11	G09	Potassium tellurite	toxic anion	-1.10839	0.00932742
PM11	G10	Potassium tellurite	toxic anion	-1.09394	0.0330215
PM11	G11	Potassium tellurite	toxic anion	-1.07551	0.11778
PM11	G12	Potassium tellurite	toxic anion	-1.04151	0.0589825
PM11	H01	Cephalothin	wall; cephalosporin first generation	-1.03015	0.928184
PM11	H02	Cephalothin	wall; cephalosporin first generation	1.5011	0.0705442
PM11	H03	Cephalothin	wall; cephalosporin first generation	-1.00776	0.944746
PM11	H04	Cephalothin	wall; cephalosporin first generation	-1.16698	0.172202
PM11	H05	Kanamycin	protein synthesis; 30S ribosomal subunit; aminoglycoside	-1.07424	0.0174792
PM11	H06	Kanamycin	protein synthesis; 30S ribosomal subunit; aminoglycoside	-1.07517	0.0156808
PM11	H07	Kanamycin	protein synthesis; 30S ribosomal subunit; aminoglycoside	-1.08039	0.040108
PM11	H08	Kanamycin	protein synthesis; 30S ribosomal subunit; aminoglycoside	-1.07061	0.0495388
PM11	H09	Ofloxacin	DNA unwinding; gyrase (GN); topoisomerase (GP); fluoroquinolone	-1.09226	0.00294167
PM11	H10	Ofloxacin	DNA unwinding; gyrase (GN); topoisomerase (GP); fluoroquinolone	-1.09734	0.0473981
PM11	H11	Ofloxacin	DNA unwinding; gyrase (GN); topoisomerase (GP); fluoroquinolone	-1.07299	0.0398812
PM11	H12	Ofloxacin	DNA unwinding; gyrase (GN); topoisomerase (GP); fluoroquinolone	-1.03754	0.0938382
PM12	A01	Penicillin G	wall, lactam	1.06096	0.108247
PM12	A02	Penicillin G	wall, lactam	-1.0762	0.465495
PM12	A03	Penicillin G	wall, lactam	-1.23475	0.106791
PM12	A04	Penicillin G	wall, lactam	-1.16819	0.337588
PM12	A05	Tetracycline	protein synthesis, 30S ribosomal subunit, tetracycline	-1.02578	0.461767
PM12	A06	Tetracycline	protein synthesis, 30S ribosomal subunit, tetracycline	1.56622	0.309758
PM12	A07	Tetracycline	protein synthesis, 30S ribosomal subunit, tetracycline	-1.1546	0.792807
PM12	A08	Tetracycline	protein synthesis, 30S ribosomal subunit, tetracycline	1.11092	0.524991
PM12	A09	Carbenicillin	wall, lactam	-1.02416	0.322568
PM12	A10	Carbenicillin	wall, lactam	1.0885	0.209495
PM12	A11	Carbenicillin	wall, lactam	1.19321	0.0820787
PM12	A12	Carbenicillin	wall, lactam	-1.20477	0.368591
PM12	B01	Oxacillin	wall, lactam	-1.0116	0.905348
PM12	B02	Oxacillin	wall, lactam	-1.03869	0.666143
PM12	B03	Oxacillin	wall, lactam	-1.04552	0.660524
PM12	B04	Oxacillin	wall, lactam	1.10194	0.634097
PM12	B05	Penimepicycline	protein synthesis, 30S ribosomal subunit, tetracycline	1.33625	0.649869
PM12	B06	Penimepicycline	protein synthesis, 30S ribosomal subunit, tetracycline	1.2155	0.334831
PM12	B07	Penimepicycline	protein synthesis, 30S ribosomal subunit, tetracycline	1.17426	0.34036
PM12	B08	Penimepicycline	protein synthesis, 30S ribosomal subunit, tetracycline	1.06548	0.569646
PM12	B09	Polymyxin B	membrane, disorganize structure	-1.07585	0.117138
PM12	B10	Polymyxin B	membrane, disorganize structure	-1.0972	0.065463
PM12	B11	Polymyxin B	membrane, disorganize structure	-1.10841	0.151913
PM12	B12	Polymyxin B	membrane, disorganize structure	-1.06231	0.229025
PM12	C01	Paromomycin	protein synthesis, 30S ribosomal subunit, aminoglycoside	-1.07741	0.0712187
PM12	C02	Paromomycin	protein synthesis, 30S ribosomal subunit, aminoglycoside	-1.12955	0.154781
PM12	C03	Paromomycin	protein synthesis, 30S ribosomal subunit, aminoglycoside	-1.13083	0.103199
PM12	C04	Paromomycin	protein synthesis, 30S ribosomal subunit, aminoglycoside	-1.09771	0.10157
PM12	C05	Vancomycin	wall	2.1876	0.333271
PM12	C06	Vancomycin	wall	1.11738	0.401076
PM12	C07	Vancomycin	wall	1.0916	0.493632
PM12	C08	Vancomycin	wall	1.10788	0.484146
PM12	C09	D,L-Serine hydroxamate	tRNA synthetase	-1.1068	0.0494552
PM12	C10	D,L-Serine hydroxamate	tRNA synthetase	-1.11225	0.0852014
PM12	C11	D,L-Serine hydroxamate	tRNA synthetase	-1.11049	0.168222
PM12	C12	D,L-Serine hydroxamate	tRNA synthetase	-1.0677	0.196391
PM12	D01	Sisomicin	protein synthesis, 30S ribosomal subunit, aminoglycoside	-1.04772	0.38769
PM12	D02	Sisomicin	protein synthesis, 30S ribosomal subunit, aminoglycoside	-1.10148	0.125476
PM12	D03	Sisomicin	protein synthesis, 30S ribosomal subunit, aminoglycoside	-1.07149	0.22384
PM12	D04	Sisomicin	protein synthesis, 30S ribosomal subunit, aminoglycoside	1.19851	0.38367
PM12	D05	Sulfamethazine	folate synthesis, PABA analog	-1.11549	0.0135164
PM12	D06	Sulfamethazine	folate synthesis, PABA analog	-1.11178	0.0268035
PM12	D07	Sulfamethazine	folate synthesis, PABA analog	-1.12688	0.0200914
PM12	D08	Sulfamethazine	folate synthesis, PABA analog	-1.11176	0.0184728
PM12	D09	Novobiocin	DNA unwinding, gyrase (GN), topoisomerase (GP), quinolone	1.06445	0.553167
PM12	D10	Novobiocin	DNA unwinding, gyrase (GN), topoisomerase (GP), quinolone	1.12184	0.501113
PM12	D11	Novobiocin	DNA unwinding, gyrase (GN), topoisomerase (GP), quinolone	-1.01632	0.871951
PM12	D12	Novobiocin	DNA unwinding, gyrase (GN), topoisomerase (GP), quinolone	-1.08151	0.246648
PM12	E01	2,4-Diamino-6,7-diisopropylpteridine	dihydrofolate reductase inhibitor	-1.09029	0.0375131
PM12	E02	2,4-Diamino-6,7-diisopropylpteridine	dihydrofolate reductase inhibitor	-1.13664	0.006914
PM12	E03	2,4-Diamino-6,7-diisopropylpteridine	dihydrofolate reductase inhibitor	-1.13941	0.00246163
PM12	E04	2,4-Diamino-6,7-diisopropylpteridine	dihydrofolate reductase inhibitor	-1.12876	0.0723298
PM12	E05	Sulfadiazine	folate synthesis, PABA analog	-1.10661	0.0200354
PM12	E06	Sulfadiazine	folate synthesis, PABA analog	-1.12002	0.00873075
PM12	E07	Sulfadiazine	folate synthesis, PABA analog	-1.1064	0.00632214
PM12	E08	Sulfadiazine	folate synthesis, PABA analog	-1.11073	0.0281684
PM12	E09	Benzethonium chloride	membrane, detergent, cationic	1.04724	0.575625
PM12	E10	Benzethonium chloride	membrane, detergent, cationic	2.17787	0.423576
PM12	E11	Benzethonium chloride	membrane, detergent, cationic	-1.03809	0.527576
PM12	E12	Benzethonium chloride	membrane, detergent, cationic	-1.03643	0.623056
PM12	F01	Tobramycin	protein synthesis, 30S ribosomal subunit, aminoglycoside	-1.04685	0.159001
PM12	F02	Tobramycin	protein synthesis, 30S ribosomal subunit, aminoglycoside	-1.08789	0.167828
PM12	F03	Tobramycin	protein synthesis, 30S ribosomal subunit, aminoglycoside	-1.08786	0.0898574
PM12	F04	Tobramycin	protein synthesis, 30S ribosomal subunit, aminoglycoside	-1.07418	0.073901
PM12	F05	Sulfathiazole	folate synthesis, PABA analog	-1.07458	0.0932823
PM12	F06	Sulfathiazole	folate synthesis, PABA analog	-1.10816	0.0211253
PM12	F07	Sulfathiazole	folate synthesis, PABA analog	-1.10048	0.0501391
PM12	F08	Sulfathiazole	folate synthesis, PABA analog	-1.07202	0.118331
PM12	F09	5-Fluoroorotic acid	nucleic acid analog, pyrimidine	-1.10202	0.0784731
PM12	F10	5-Fluoroorotic acid	nucleic acid analog, pyrimidine	-1.07594	0.152006
PM12	F11	5-Fluoroorotic acid	nucleic acid analog, pyrimidine	-1.05745	0.356891
PM12	F12	5-Fluoroorotic acid	nucleic acid analog, pyrimidine	-1.05034	0.301616
PM12	G01	Spectinomycin	protein synthesis, ribosome, aminoglycoside	-1.03697	0.37014
PM12	G02	Spectinomycin	protein synthesis, ribosome, aminoglycoside	-1.07022	0.0579896
PM12	G03	Spectinomycin	protein synthesis, ribosome, aminoglycoside	-1.09819	0.0257972
PM12	G04	Spectinomycin	protein synthesis, ribosome, aminoglycoside	-1.06675	0.108331
PM12	G05	Sulfamethoxazole	folate synthesis, PABA analog	-1.07157	0.19257
PM12	G06	Sulfamethoxazole	folate synthesis, PABA analog	-1.11103	0.0264267
PM12	G07	Sulfamethoxazole	folate synthesis, PABA analog	-1.11315	0.0380804
PM12	G08	Sulfamethoxazole	folate synthesis, PABA analog	-1.10154	0.0206558
PM12	G09	L-Aspartic-b-hydroxamate	tRNA synthetase	-1.11429	0.0114165
PM12	G10	L-Aspartic-b-hydroxamate	tRNA synthetase	-1.06367	0.184309
PM12	G11	L-Aspartic-b-hydroxamate	tRNA synthetase	1.00023	0.995565
PM12	G12	L-Aspartic-b-hydroxamate	tRNA synthetase	1.13683	0.0434156
PM12	H01	Spiramycin	protein synthesis, 50S ribosomal subunit, macrolide	1.11902	0.741875
PM12	H02	Spiramycin	protein synthesis, 50S ribosomal subunit, macrolide	-1.29119	0.108448
PM12	H03	Spiramycin	protein synthesis, 50S ribosomal subunit, macrolide	-1.22512	0.162506
PM12	H04	Spiramycin	protein synthesis, 50S ribosomal subunit, macrolide	-1.18776	0.275042
PM12	H05	Rifampicin	RNA polymerase	1.11062	0.437581
PM12	H06	Rifampicin	RNA polymerase	2.11536	0.217045
PM12	H07	Rifampicin	RNA polymerase	2.07402	0.200197
PM12	H08	Rifampicin	RNA polymerase	-1.35839	0.085441
PM12	H09	Dodecyltrimethyl ammonium bromide	membrane, detergent, cationic	-1.21087	0.133268
PM12	H10	Dodecyltrimethyl ammonium bromide	membrane, detergent, cationic	-1.2612	0.429855
PM12	H11	Dodecyltrimethyl ammonium bromide	membrane, detergent, cationic	-1.00464	0.971529
PM12	H12	Dodecyltrimethyl ammonium bromide	membrane, detergent, cationic	-1.12387	0.322529
PM13	A01	Ampicillin	wall, lactam	-1.02286	0.433266
PM13	A02	Ampicillin	wall, lactam	-1.07583	0.0800341
PM13	A03	Ampicillin	wall, lactam	-1.08287	0.0403668
PM13	A04	Ampicillin	wall, lactam	-1.02451	0.396352
PM13	A05	Dequalinium	ion channal inhibitor, K+ (m)	-1.07487	0.21674
PM13	A06	Dequalinium	ion channal inhibitor, K+ (m)	-1.09001	0.0659481
PM13	A07	Dequalinium	ion channal inhibitor, K+ (m)	-1.08054	0.0995276
PM13	A08	Dequalinium	ion channal inhibitor, K+ (m)	-1.06577	0.0949527
PM13	A09	Nickel chloride	toxic cation	-1.07953	0.118062
PM13	A10	Nickel chloride	toxic cation	-1.04497	0.0453688
PM13	A11	Nickel chloride	toxic cation	-1.03881	0.198077
PM13	A12	Nickel chloride	toxic cation	1.34839	0.041552
PM13	B01	Azlocillin	wall, lactam	-1.08243	0.28124
PM13	B02	Azlocillin	wall, lactam	-1.04626	0.367459
PM13	B03	Azlocillin	wall, lactam	-1.05341	0.399719
PM13	B04	Azlocillin	wall, lactam	-1.0185	0.746264
PM13	B05	2,2`-Dipyridyl	chelator, Fe++	1.02368	0.761079
PM13	B06	2,2`-Dipyridyl	chelator, Fe++	1.59617	0.0129009
PM13	B07	2,2`-Dipyridyl	chelator, Fe++	1.58769	0.00989703
PM13	B08	2,2`-Dipyridyl	chelator, Fe++	1.46794	0.00718644
PM13	B09	Oxolinic acid	DNA unwinding, gyrase (GN), topoisomerase (GP), quinolone	-1.10962	0.0177502
PM13	B10	Oxolinic acid	DNA unwinding, gyrase (GN), topoisomerase (GP), quinolone	-1.09013	0.147915
PM13	B11	Oxolinic acid	DNA unwinding, gyrase (GN), topoisomerase (GP), quinolone	-1.13725	0.0982104
PM13	B12	Oxolinic acid	DNA unwinding, gyrase (GN), topoisomerase (GP), quinolone	1.0372	0.431572
PM13	C01	6-Mercaptopurine	nucleic acid analog, purine	-1.11048	0.0595757
PM13	C02	6-Mercaptopurine	nucleic acid analog, purine	-1.2102	0.0635824
PM13	C03	6-Mercaptopurine	nucleic acid analog, purine	-1.17071	0.0534801
PM13	C04	6-Mercaptopurine	nucleic acid analog, purine	-1.13603	0.0448886
PM13	C05	Doxycycline	protein synthesis, tetracycline	-1.05025	0.668523
PM13	C06	Doxycycline	protein synthesis, tetracycline	1.08651	0.347961
PM13	C07	Doxycycline	protein synthesis, tetracycline	1.10553	0.272194
PM13	C08	Doxycycline	protein synthesis, tetracycline	1.02769	0.687612
PM13	C09	Potassium chromate	toxic anion	-1.12024	0.138162
PM13	C10	Potassium chromate	toxic anion	-1.14508	0.0548051
PM13	C11	Potassium chromate	toxic anion	-1.16551	0.106948
PM13	C12	Potassium chromate	toxic anion	1.11306	0.215831
PM13	D01	Cefuroxime	wall, cephalosporin second generation	-1.07987	0.115791
PM13	D02	Cefuroxime	wall, cephalosporin second generation	-1.1353	0.0778094
PM13	D03	Cefuroxime	wall, cephalosporin second generation	-1.10896	0.148812
PM13	D04	Cefuroxime	wall, cephalosporin second generation	-1.17179	0.024098
PM13	D05	5-Fluorouracil	nucleic acid analog, pyrimidine	-1.09795	0.0128618
PM13	D06	5-Fluorouracil	nucleic acid analog, pyrimidine	-1.11448	0.0246333
PM13	D07	5-Fluorouracil	nucleic acid analog, pyrimidine	-1.11746	0.0244892
PM13	D08	5-Fluorouracil	nucleic acid analog, pyrimidine	-1.10624	0.0401748
PM13	D09	Rolitetracycline	protein synthesis, 30S ribosomal subunit, tetracycline	-1.07398	0.0580659
PM13	D10	Rolitetracycline	protein synthesis, 30S ribosomal subunit, tetracycline	1.08697	0.505347
PM13	D11	Rolitetracycline	protein synthesis, 30S ribosomal subunit, tetracycline	-1.05339	0.314658
PM13	D12	Rolitetracycline	protein synthesis, 30S ribosomal subunit, tetracycline	-1.09975	0.19002
PM13	E01	Cytosine arabinoside	nucleic acid analog, pyrimidine	-1.04213	0.165747
PM13	E02	Cytosine arabinoside	nucleic acid analog, pyrimidine	-1.08481	0.0464424
PM13	E03	Cytosine arabinoside	nucleic acid analog, pyrimidine	-1.06157	0.0895749
PM13	E04	Cytosine arabinoside	nucleic acid analog, pyrimidine	-1.00485	0.820501
PM13	E05	Geneticin (G418)	protein synthesis, aminoglycoside	-1.08079	0.165297
PM13	E06	Geneticin (G418)	protein synthesis, aminoglycoside	-1.07625	0.15352
PM13	E07	Geneticin (G418)	protein synthesis, aminoglycoside	-1.1135	0.0692183
PM13	E08	Geneticin (G418)	protein synthesis, aminoglycoside	-1.11313	0.0115006
PM13	E09	Ruthenium red	respiration, mitochondrial Ca++ porter	-1.11205	0.0233585
PM13	E10	Ruthenium red	respiration, mitochondrial Ca++ porter	-1.10158	0.0242041
PM13	E11	Ruthenium red	respiration, mitochondrial Ca++ porter	-1.10724	0.0110907
PM13	E12	Ruthenium red	respiration, mitochondrial Ca++ porter	-1.01548	0.670333
PM13	F01	Cesium chloride	toxic cation	-1.05338	0.117725
PM13	F02	Cesium chloride	toxic cation	-1.09254	0.107852
PM13	F03	Cesium chloride	toxic cation	-1.1024	0.0589641
PM13	F04	Cesium chloride	toxic cation	-1.10995	0.0623889
PM13	F05	Glycine	wall	-1.12567	0.0492243
PM13	F06	Glycine	wall	-1.14378	0.00411658
PM13	F07	Glycine	wall	-1.10279	0.0852507
PM13	F08	Glycine	wall	-1.11883	0.0878276
PM13	F09	Thallium (I) acetate	toxic cation	-1.07839	0.0742746
PM13	F10	Thallium (I) acetate	toxic cation	-1.07265	0.0845179
PM13	F11	Thallium (I) acetate	toxic cation	1.01531	0.699848
PM13	F12	Thallium (I) acetate	toxic cation	1.10069	0.134961
PM13	G01	Cobalt chloride	toxic cation	1	1
PM13	G02	Cobalt chloride	toxic cation	-1.05688	0.238914
PM13	G03	Cobalt chloride	toxic cation	-1.13853	0.139641
PM13	G04	Cobalt chloride	toxic cation	-1.21874	0.142426
PM13	G05	Manganese (II) chloride	toxic cation	-1.13858	0.0105932
PM13	G06	Manganese (II) chloride	toxic cation	-1.12823	0.00808384
PM13	G07	Manganese (II) chloride	toxic cation	-1.13011	0.0159108
PM13	G08	Manganese (II) chloride	toxic cation	-1.90082	0.000517691
PM13	G09	Trifluoperazine	cell cycle modulation, DNA synthesis, Ca(2+)/calmodulin dependent protein phosphorylation and lipid	-1.13284	0.0124255
PM13	G10	Trifluoperazine	cell cycle modulation, DNA synthesis, Ca(2+)/calmodulin dependent protein phosphorylation and lipid	1.02392	0.893164
PM13	G11	Trifluoperazine	cell cycle modulation, DNA synthesis, Ca(2+)/calmodulin dependent protein phosphorylation and lipid	-1.02287	0.838614
PM13	G12	Trifluoperazine	cell cycle modulation, DNA synthesis, Ca(2+)/calmodulin dependent protein phosphorylation and lipid	-1.16956	0.580669
PM13	H01	Cupric chloride	toxic cation	-1.06608	0.245237
PM13	H02	Cupric chloride	toxic cation	-1.13259	0.0526425
PM13	H03	Cupric chloride	toxic cation	-1.16349	0.018289
PM13	H04	Cupric chloride	toxic cation	-1.03088	0.474004
PM13	H05	Moxalactam	wall, lactam	-1.0878	0.0262611
PM13	H06	Moxalactam	wall, lactam	-1.09003	0.0269726
PM13	H07	Moxalactam	wall, lactam	-1.07768	0.0294957
PM13	H08	Moxalactam	wall, lactam	-1.08426	0.0473509
PM13	H09	Tylosin	protein synthesis, 50S ribosomal subunit, macrolide	-1.17726	0.333905
PM13	H10	Tylosin	protein synthesis, 50S ribosomal subunit, macrolide	-1.23849	0.218494
PM13	H11	Tylosin	protein synthesis, 50S ribosomal subunit, macrolide	-1.17963	0.237896
PM13	H12	Tylosin	protein synthesis, 50S ribosomal subunit, macrolide	-1.05811	0.631516
PM14	A01	Acriflavine	DNA intercalator	-1.01982	0.424469
PM14	A02	Acriflavine	DNA intercalator	-1.03454	0.318051
PM14	A03	Acriflavine	DNA intercalator	-1.02716	0.468011
PM14	A04	Acriflavine	DNA intercalator	1.05753	0.495765
PM14	A05	Furaltadone	DNA damage, multiple sites, nitrofuran analog	-1.09457	0.0867038
PM14	A06	Furaltadone	DNA damage, multiple sites, nitrofuran analog	-1.0989	0.0537097
PM14	A07	Furaltadone	DNA damage, multiple sites, nitrofuran analog	-1.08838	0.120586
PM14	A08	Furaltadone	DNA damage, multiple sites, nitrofuran analog	2.16523	0.312559
PM14	A09	Sanguinarine	ATPase, Na+/K+ and Mg++	-1.07871	0.118457
PM14	A10	Sanguinarine	ATPase, Na+/K+ and Mg++	2.26085	0.109769
PM14	A11	Sanguinarine	ATPase, Na+/K+ and Mg++	1.23761	0.20829
PM14	A12	Sanguinarine	ATPase, Na+/K+ and Mg++	1.39193	0.0618409
PM14	B01	9-Aminoacridine	DNA intercalator	-1.07108	0.276959
PM14	B02	9-Aminoacridine	DNA intercalator	-1.0878	0.194724
PM14	B03	9-Aminoacridine	DNA intercalator	-1.08426	0.168711
PM14	B04	9-Aminoacridine	DNA intercalator	1.42754	0.547917
PM14	B05	Fusaric acid	chelator, Fe, lipophilic, deplete Fe in yeast	-1.05933	0.38901
PM14	B06	Fusaric acid	chelator, Fe, lipophilic, deplete Fe in yeast	-1.06637	0.0749635
PM14	B07	Fusaric acid	chelator, Fe, lipophilic, deplete Fe in yeast	1.14488	0.208021
PM14	B08	Fusaric acid	chelator, Fe, lipophilic, deplete Fe in yeast	1.36132	0.0155669
PM14	B09	Sodium arsenate	toxic anion, PO4 analog	-1.13387	0.0112142
PM14	B10	Sodium arsenate	toxic anion, PO4 analog	-1.11197	0.0480875
PM14	B11	Sodium arsenate	toxic anion, PO4 analog	-1.08911	0.120932
PM14	B12	Sodium arsenate	toxic anion, PO4 analog	-1.03758	0.412971
PM14	C01	Boric Acid	toxic anion	-1.05242	0.211771
PM14	C02	Boric Acid	toxic anion	-1.10291	0.110796
PM14	C03	Boric Acid	toxic anion	-1.12703	0.14441
PM14	C04	Boric Acid	toxic anion	1.09754	0.287442
PM14	C05	1-Hydroxy- pyridine-2-thione	Membrane, interferes permeability (Ionophores)	-1.11882	0.0229288
PM14	C06	1-Hydroxy- pyridine-2-thione	Membrane, interferes permeability (Ionophores)	-1.09287	0.157291
PM14	C07	1-Hydroxy- pyridine-2-thione	Membrane, interferes permeability (Ionophores)	-1.11227	0.0546386
PM14	C08	1-Hydroxy- pyridine-2-thione	Membrane, interferes permeability (Ionophores)	-1.62043	0.166571
PM14	C09	Sodium cyanate	toxic anion	-1.12201	0.0257343
PM14	C10	Sodium cyanate	toxic anion	-1.12608	0.0734841
PM14	C11	Sodium cyanate	toxic anion	-1.06733	0.338406
PM14	C12	Sodium cyanate	toxic anion	-1.59025	0.00864467
PM14	D01	Cadmium chloride	toxic cation	-1.04928	0.306043
PM14	D02	Cadmium chloride	toxic cation	-1.09358	0.138473
PM14	D03	Cadmium chloride	toxic cation	-1.02786	0.765056
PM14	D04	Cadmium chloride	toxic cation	-1.19584	0.532751
PM14	D05	Iodoacetate	oxidation, sulfhydryl	-1.15901	0.0381198
PM14	D06	Iodoacetate	oxidation, sulfhydryl	-2.46876	0.00129756
PM14	D07	Iodoacetate	oxidation, sulfhydryl	-1.01784	0.752145
PM14	D08	Iodoacetate	oxidation, sulfhydryl	-1.05081	0.438627
PM14	D09	Sodium dichromate	toxic anion, SO4 analog	-1.11242	0.0821121
PM14	D10	Sodium dichromate	toxic anion, SO4 analog	-1.09768	0.00734254
PM14	D11	Sodium dichromate	toxic anion, SO4 analog	-1.11214	0.0525867
PM14	D12	Sodium dichromate	toxic anion, SO4 analog	1.03497	0.254337
PM14	E01	Cefoxitin	wall, cephalosporin second generation	-1.04784	0.185957
PM14	E02	Cefoxitin	wall, cephalosporin second generation	-1.09346	0.0649638
PM14	E03	Cefoxitin	wall, cephalosporin second generation	-1.14026	0.0275306
PM14	E04	Cefoxitin	wall, cephalosporin second generation	-1.29343	0.0159765
PM14	E05	Nitrofurantoin	DNA damage, multiple sites, nitrofuran analog	-1.11743	0.0567285
PM14	E06	Nitrofurantoin	DNA damage, multiple sites, nitrofuran analog	-1.11263	0.00847993
PM14	E07	Nitrofurantoin	DNA damage, multiple sites, nitrofuran analog	-1.15134	0.0217616
PM14	E08	Nitrofurantoin	DNA damage, multiple sites, nitrofuran analog	-1.10564	0.148521
PM14	E09	Sodium metaborate	toxic anion	-1.03577	0.0900936
PM14	E10	Sodium metaborate	toxic anion	-1.00958	0.765945
PM14	E11	Sodium metaborate	toxic anion	1.33733	0.267481
PM14	E12	Sodium metaborate	toxic anion	-1.06061	0.529737
PM14	F01	Chloramphenicol	protein synthesis	-1.03142	0.211135
PM14	F02	Chloramphenicol	protein synthesis	-1.05843	0.188491
PM14	F03	Chloramphenicol	protein synthesis	-1.02722	0.520513
PM14	F04	Chloramphenicol	protein synthesis	-1.05847	0.180767
PM14	F05	Piperacillin	wall, lactam	-1.11308	0.0252452
PM14	F06	Piperacillin	wall, lactam	-1.11503	0.0491713
PM14	F07	Piperacillin	wall, lactam	-1.15998	0.0055071
PM14	F08	Piperacillin	wall, lactam	-1.1596	0.00613374
PM14	F09	Sodium metavanadate	toxic anion, PO4 analog	-1.46784	0.466402
PM14	F10	Sodium metavanadate	toxic anion, PO4 analog	-1.03934	0.604804
PM14	F11	Sodium metavanadate	toxic anion, PO4 analog	-1.07357	0.0796583
PM14	F12	Sodium metavanadate	toxic anion, PO4 analog	-1.0383	0.362734
PM14	G01	Chelerythrine	protein kinase C inhibitor	-1.00978	0.700549
PM14	G02	Chelerythrine	protein kinase C inhibitor	-1.00215	0.967642
PM14	G03	Chelerythrine	protein kinase C inhibitor	2.75627	1.82644e-05
PM14	G04	Chelerythrine	protein kinase C inhibitor	1.38638	0.367874
PM14	G05	Carbenicillin	wall, lactam	1.01202	0.813951
PM14	G06	Carbenicillin	wall, lactam	1.14987	0.173522
PM14	G07	Carbenicillin	wall, lactam	1.03846	0.810735
PM14	G08	Carbenicillin	wall, lactam	-1.52113	0.354933
PM14	G09	Nitrite	toxic anion	1.01083	0.375567
PM14	G10	Nitrite	toxic anion	-1.08914	0.0305768
PM14	G11	Nitrite	toxic anion	-1.47594	0.120986
PM14	G12	Nitrite	toxic anion	-1.1683	0.00648565
PM14	H01	EGTA	chelator, Ca++	1.01517	0.668245
PM14	H02	EGTA	chelator, Ca++	-1.08002	0.0595857
PM14	H03	EGTA	chelator, Ca++	-1.07286	0.0430416
PM14	H04	EGTA	chelator, Ca++	-1.09316	0.0303328
PM14	H05	Promethazine	cyclic nucleotide phosphodiesterase	-1.12734	0.0118775
PM14	H06	Promethazine	cyclic nucleotide phosphodiesterase	-1.15056	0.00820855
PM14	H07	Promethazine	cyclic nucleotide phosphodiesterase	1.01328	0.866201
PM14	H08	Promethazine	cyclic nucleotide phosphodiesterase	-1.25836	0.210418
PM14	H09	Sodium orthovanadate	toxic anion, PO4 analog	-1.2303	0.00654698
PM14	H10	Sodium orthovanadate	toxic anion, PO4 analog	-5.55573	1.78201e-05
PM14	H11	Sodium orthovanadate	toxic anion, PO4 analog	-5.0292	0.00221817
PM14	H12	Sodium orthovanadate	toxic anion, PO4 analog	-1.16667	0.136312
PM15	A01	Procaine	ion channal inhibitor, Na+ (m)	-1.04742	0.0241221
PM15	A02	Procaine	ion channal inhibitor, Na+ (m)	-1.07496	0.0153556
PM15	A03	Procaine	ion channal inhibitor, Na+ (m)	-1.09929	0.0303087
PM15	A04	Procaine	ion channal inhibitor, Na+ (m)	-1.09247	0.0734843
PM15	A05	Guanidine hydrochloride	membrane, chaotropic agent	-1.10444	0.0887703
PM15	A06	Guanidine hydrochloride	membrane, chaotropic agent	-1.0479	0.28363
PM15	A07	Guanidine hydrochloride	membrane, chaotropic agent	-1.18847	0.0684871
PM15	A08	Guanidine hydrochloride	membrane, chaotropic agent	1.21693	0.219818
PM15	A09	Cefmetazole	wall, cephalosporin second generation	-1.0801	0.0106314
PM15	A10	Cefmetazole	wall, cephalosporin second generation	-1.07008	0.0297347
PM15	A11	Cefmetazole	wall, cephalosporin second generation	-1.06945	0.0666105
PM15	A12	Cefmetazole	wall, cephalosporin second generation	-1.09556	0.0271442
PM15	B01	D-Cycloserine	wall, sphingolipid synthesis	-1.09986	0.194338
PM15	B02	D-Cycloserine	wall, sphingolipid synthesis	-1.15716	0.0418268
PM15	B03	D-Cycloserine	wall, sphingolipid synthesis	-1.15078	0.0349418
PM15	B04	D-Cycloserine	wall, sphingolipid synthesis	-1.14401	0.0310006
PM15	B05	EDTA	chelator, hydrophilic	-1.10625	0.0512562
PM15	B06	EDTA	chelator, hydrophilic	-1.11825	0.102746
PM15	B07	EDTA	chelator, hydrophilic	-1.11803	0.0570238
PM15	B08	EDTA	chelator, hydrophilic	1.23073	0.101222
PM15	B09	5,7-Dichloro-8-hydroxy-quinaldine	chelator, lipophilic	1.1419	0.407747
PM15	B10	5,7-Dichloro-8-hydroxy-quinaldine	chelator, lipophilic	2.08535	0.000184601
PM15	B11	5,7-Dichloro-8-hydroxy-quinaldine	chelator, lipophilic	2.09635	0.000505585
PM15	B12	5,7-Dichloro-8-hydroxy-quinaldine	chelator, lipophilic	1.95714	0.00466978
PM15	C01	5,7-Dichloro-8-hydroxyquinoline	chelator, lipophilic	-1.09019	0.0830928
PM15	C02	5,7-Dichloro-8-hydroxyquinoline	chelator, lipophilic	-1.17891	0.0694934
PM15	C03	5,7-Dichloro-8-hydroxyquinoline	chelator, lipophilic	-1.145	0.0323088
PM15	C04	5,7-Dichloro-8-hydroxyquinoline	chelator, lipophilic	-1.06281	0.551043
PM15	C05	Fusidic acid	protein synthesis, elongation factor	1.05066	0.636353
PM15	C06	Fusidic acid	protein synthesis, elongation factor	1.07618	0.480146
PM15	C07	Fusidic acid	protein synthesis, elongation factor	1.08389	0.263016
PM15	C08	Fusidic acid	protein synthesis, elongation factor	1.1068	0.23232
PM15	C09	1,10-Phenanthroline	chelator, Fe++, Zn++, divalent metal ions	-1.1406	0.033387
PM15	C10	1,10-Phenanthroline	chelator, Fe++, Zn++, divalent metal ions	-1.17109	0.0130176
PM15	C11	1,10-Phenanthroline	chelator, Fe++, Zn++, divalent metal ions	1.34931	0.052456
PM15	C12	1,10-Phenanthroline	chelator, Fe++, Zn++, divalent metal ions	1.16859	0.0718882
PM15	D01	Phleomycin	DNA damage, oxidative, ionizing ratiation	-1.0857	0.157497
PM15	D02	Phleomycin	DNA damage, oxidative, ionizing ratiation	-1.12275	0.0838097
PM15	D03	Phleomycin	DNA damage, oxidative, ionizing ratiation	-1.14263	0.0617231
PM15	D04	Phleomycin	DNA damage, oxidative, ionizing ratiation	1.24427	0.597645
PM15	D05	Domiphen bromide	membrane, detergent, cationic, fungiside	1.29844	0.534109
PM15	D06	Domiphen bromide	membrane, detergent, cationic, fungiside	-1.32363	0.470494
PM15	D07	Domiphen bromide	membrane, detergent, cationic, fungiside	-1.44765	0.537489
PM15	D08	Domiphen bromide	membrane, detergent, cationic, fungiside	1.03618	0.469162
PM15	D09	Nordihydroguaiaretic acid	lipoxygenase, fungicide	-1.08487	0.048394
PM15	D10	Nordihydroguaiaretic acid	lipoxygenase, fungicide	-1.11159	0.00902829
PM15	D11	Nordihydroguaiaretic acid	lipoxygenase, fungicide	-1.03263	0.453614
PM15	D12	Nordihydroguaiaretic acid	lipoxygenase, fungicide	-1.05953	0.144409
PM15	E01	Alexidine	membrane, biguanide, electron transport	-1.06659	0.108719
PM15	E02	Alexidine	membrane, biguanide, electron transport	-1.10198	0.0192387
PM15	E03	Alexidine	membrane, biguanide, electron transport	-1.03052	0.54226
PM15	E04	Alexidine	membrane, biguanide, electron transport	1.33165	0.446929
PM15	E05	Nitrofurazone	DNA damage, multiple sites, nitrofuran analog	1.2418	0.596791
PM15	E06	Nitrofurazone	DNA damage, multiple sites, nitrofuran analog	-1.10609	0.00361646
PM15	E07	Nitrofurazone	DNA damage, multiple sites, nitrofuran analog	-1.07924	0.151406
PM15	E08	Nitrofurazone	DNA damage, multiple sites, nitrofuran analog	-1.08203	0.09522
PM15	E09	Methyl viologen	oxidizing agent	-1.03264	0.0571366
PM15	E10	Methyl viologen	oxidizing agent	-1.06074	0.224019
PM15	E11	Methyl viologen	oxidizing agent	-1.01637	0.31711
PM15	E12	Methyl viologen	oxidizing agent	1.02615	0.564541
PM15	F01	3, 4-Dimethoxybenzyl alcohol	oxidizing agent, free radical-peroxidase substrate	-1.07329	0.0414542
PM15	F02	3, 4-Dimethoxybenzyl alcohol	oxidizing agent, free radical-peroxidase substrate	-1.14874	0.00331078
PM15	F03	3, 4-Dimethoxybenzyl alcohol	oxidizing agent, free radical-peroxidase substrate	-1.16347	0.000976857
PM15	F04	3, 4-Dimethoxybenzyl alcohol	oxidizing agent, free radical-peroxidase substrate	1.40666	0.0633548
PM15	F05	Oleandomycin	protein synthesis, 50S ribosomal subunit, macrolide	2.37483	0.196789
PM15	F06	Oleandomycin	protein synthesis, 50S ribosomal subunit, macrolide	1.45948	0.115573
PM15	F07	Oleandomycin	protein synthesis, 50S ribosomal subunit, macrolide	1.24239	0.0585136
PM15	F08	Oleandomycin	protein synthesis, 50S ribosomal subunit, macrolide	1.26559	0.0436698
PM15	F09	Puromycin	protein synthesis, 30S ribosomal subunit, premature chanin termination	1.07571	0.112594
PM15	F10	Puromycin	protein synthesis, 30S ribosomal subunit, premature chanin termination	1.09365	0.600731
PM15	F11	Puromycin	protein synthesis, 30S ribosomal subunit, premature chanin termination	1.24806	0.167563
PM15	F12	Puromycin	protein synthesis, 30S ribosomal subunit, premature chanin termination	1.1433	0.219717
PM15	G01	CCCP	respiration, ionophore, H+	-1.06262	0.54175
PM15	G02	CCCP	respiration, ionophore, H+	-1.15094	0.0613637
PM15	G03	CCCP	respiration, ionophore, H+	-1.1159	0.0820656
PM15	G04	CCCP	respiration, ionophore, H+	1.14042	0.054644
PM15	G05	Sodium azide	respiration, uncoupler	-1.01735	0.559983
PM15	G06	Sodium azide	respiration, uncoupler	1.0041	0.821293
PM15	G07	Sodium azide	respiration, uncoupler	1.29671	0.0126435
PM15	G08	Sodium azide	respiration, uncoupler	1.14299	0.0163303
PM15	G09	Menadione	respiration, uncoupler	1.21525	0.0105985
PM15	G10	Menadione	respiration, uncoupler	-1.47344	0.34975
PM15	G11	Menadione	respiration, uncoupler	-1.21946	0.490588
PM15	G12	Menadione	respiration, uncoupler	-1.00795	0.80622
PM15	H01	2-Nitroimidazole	ribonucleotide DP reductase	1.02105	0.451238
PM15	H02	2-Nitroimidazole	ribonucleotide DP reductase	-1.05911	0.15515
PM15	H03	2-Nitroimidazole	ribonucleotide DP reductase	-1.13753	0.017562
PM15	H04	2-Nitroimidazole	ribonucleotide DP reductase	1.30838	0.230692
PM15	H05	Hydroxyurea	ribonucleotide DP reductase, antifolate (inhibits thymine and methionine synthesis)	-1.07588	0.0113504
PM15	H06	Hydroxyurea	ribonucleotide DP reductase, antifolate (inhibits thymine and methionine synthesis)	1.01212	0.554523
PM15	H07	Hydroxyurea	ribonucleotide DP reductase, antifolate (inhibits thymine and methionine synthesis)	1.34923	0.339088
PM15	H08	Hydroxyurea	ribonucleotide DP reductase, antifolate (inhibits thymine and methionine synthesis)	1.05691	0.0678641
PM15	H09	Zinc chloride	toxic cation	1.02565	0.257511
PM15	H10	Zinc chloride	toxic cation	1.01008	0.66946
PM15	H11	Zinc chloride	toxic cation	1.00742	0.847137
PM15	H12	Zinc chloride	toxic cation	1.07379	0.0205906
PM16	A01	Cefotaxime	wall, cephalosporin third generation	-1.0019	0.970345
PM16	A02	Cefotaxime	wall, cephalosporin third generation	-1.03188	0.50158
PM16	A03	Cefotaxime	wall, cephalosporin third generation	-1.07243	0.173823
PM16	A04	Cefotaxime	wall, cephalosporin third generation	-1.0777	0.215028
PM16	A05	Phosphomycin	wall	-1.08215	0.132922
PM16	A06	Phosphomycin	wall	-1.07443	0.109446
PM16	A07	Phosphomycin	wall	-1.08862	0.0700722
PM16	A08	Phosphomycin	wall	-1.08192	0.0386024
PM16	A09	5-Chloro-7-iodo-8-hydroxyquinoline	chelator, lipophilic	-1.10996	0.0183222
PM16	A10	5-Chloro-7-iodo-8-hydroxyquinoline	chelator, lipophilic	-1.15518	0.0322068
PM16	A11	5-Chloro-7-iodo-8-hydroxyquinoline	chelator, lipophilic	1.01572	0.640427
PM16	A12	5-Chloro-7-iodo-8-hydroxyquinoline	chelator, lipophilic	1.07475	0.199225
PM16	B01	Norfloxacin	DNA unwinding, gyrase (GN), topoisomerase (GP), fluoroquinolone	-1.06144	0.465224
PM16	B02	Norfloxacin	DNA unwinding, gyrase (GN), topoisomerase (GP), fluoroquinolone	-1.07576	0.389429
PM16	B03	Norfloxacin	DNA unwinding, gyrase (GN), topoisomerase (GP), fluoroquinolone	-1.09592	0.301812
PM16	B04	Norfloxacin	DNA unwinding, gyrase (GN), topoisomerase (GP), fluoroquinolone	-1.10969	0.194179
PM16	B05	Sulfanilamide	folate synthesis, PABA analog	-1.14022	0.0869199
PM16	B06	Sulfanilamide	folate synthesis, PABA analog	-1.15417	0.0342591
PM16	B07	Sulfanilamide	folate synthesis, PABA analog	-1.15708	0.02557
PM16	B08	Sulfanilamide	folate synthesis, PABA analog	-1.16642	0.00729305
PM16	B09	Trimethoprim	folate synthesis, dihyldrofolate reductase inhibitor	-1.13229	0.0304826
PM16	B10	Trimethoprim	folate synthesis, dihyldrofolate reductase inhibitor	-1.11959	0.0340629
PM16	B11	Trimethoprim	folate synthesis, dihyldrofolate reductase inhibitor	1.00458	0.972666
PM16	B12	Trimethoprim	folate synthesis, dihyldrofolate reductase inhibitor	-1.0808	0.0910353
PM16	C01	Dichlofluanid	fungicide, phenylsulphamide	1.18832	0.652622
PM16	C02	Dichlofluanid	fungicide, phenylsulphamide	1.4856	0.56333
PM16	C03	Dichlofluanid	fungicide, phenylsulphamide	1.51693	0.557944
PM16	C04	Dichlofluanid	fungicide, phenylsulphamide	1.99041	0.405616
PM16	C05	Protamine sulfate	membrane, nonspecific binding	-1.01085	0.899546
PM16	C06	Protamine sulfate	membrane, nonspecific binding	1.34038	0.459732
PM16	C07	Protamine sulfate	membrane, nonspecific binding	2.30789	0.141426
PM16	C08	Protamine sulfate	membrane, nonspecific binding	2.23629	0.237114
PM16	C09	Cetylpyridinium chloride	membrane, detergent, cationic	-1.12644	0.0207204
PM16	C10	Cetylpyridinium chloride	membrane, detergent, cationic	-1.13369	0.0197789
PM16	C11	Cetylpyridinium chloride	membrane, detergent, cationic	-1.17049	0.294553
PM16	C12	Cetylpyridinium chloride	membrane, detergent, cationic	1.41992	0.536766
PM16	D01	1-Chloro-2,4-dinitrobenzene	oxidation, glutathione	-1.0499	0.570477
PM16	D02	1-Chloro-2,4-dinitrobenzene	oxidation, glutathione	1.12767	0.765927
PM16	D03	1-Chloro-2,4-dinitrobenzene	oxidation, glutathione	1.22614	0.151598
PM16	D04	1-Chloro-2,4-dinitrobenzene	oxidation, glutathione	1.02067	0.764873
PM16	D05	Diamide	oxidation, glutathione	-1.08438	0.277302
PM16	D06	Diamide	oxidation, glutathione	-1.06698	0.169767
PM16	D07	Diamide	oxidation, glutathione	-1.08721	0.371398
PM16	D08	Diamide	oxidation, glutathione	2.47813	0.259301
PM16	D09	Cinoxacin	DNA unwinding, gyrase (GN), topoisomerase (GP), quinolone	-1.14507	0.0205261
PM16	D10	Cinoxacin	DNA unwinding, gyrase (GN), topoisomerase (GP), quinolone	-1.17355	0.0156244
PM16	D11	Cinoxacin	DNA unwinding, gyrase (GN), topoisomerase (GP), quinolone	1.00868	0.897996
PM16	D12	Cinoxacin	DNA unwinding, gyrase (GN), topoisomerase (GP), quinolone	1.29679	0.0752108
PM16	E01	Streptomycin	protein synthesis, 30S ribosomal subunit, aminoglycoside	1.01989	0.840951
PM16	E02	Streptomycin	protein synthesis, 30S ribosomal subunit, aminoglycoside	-1.04508	0.398929
PM16	E03	Streptomycin	protein synthesis, 30S ribosomal subunit, aminoglycoside	-1.05851	0.29178
PM16	E04	Streptomycin	protein synthesis, 30S ribosomal subunit, aminoglycoside	1.3532	0.431998
PM16	E05	5-Azacytidine	DNA methylation, methyltransferase inhibitor	-1.08204	0.146936
PM16	E06	5-Azacytidine	DNA methylation, methyltransferase inhibitor	-1.11664	0.0158486
PM16	E07	5-Azacytidine	DNA methylation, methyltransferase inhibitor	-1.11262	0.0309721
PM16	E08	5-Azacytidine	DNA methylation, methyltransferase inhibitor	-1.12924	0.0246081
PM16	E09	Rifamycin SV	RNA polymerase	-1.04587	0.467056
PM16	E10	Rifamycin SV	RNA polymerase	-1.03807	0.449197
PM16	E11	Rifamycin SV	RNA polymerase	-1.0452	0.164507
PM16	E12	Rifamycin SV	RNA polymerase	-1.07062	0.0726319
PM16	F01	Potassium tellurite	toxic anion	-1.04523	0.217631
PM16	F02	Potassium tellurite	toxic anion	-1.07147	0.0969595
PM16	F03	Potassium tellurite	toxic anion	-1.06087	0.130605
PM16	F04	Potassium tellurite	toxic anion	-1.04121	0.446302
PM16	F05	Sodium selenite	toxic anion	1.17014	0.0150987
PM16	F06	Sodium selenite	toxic anion	1.11618	0.129238
PM16	F07	Sodium selenite	toxic anion	1.00697	0.826298
PM16	F08	Sodium selenite	toxic anion	1.6168	0.16663
PM16	F09	Aluminum sulfate	toxic cation	-1.1189	0.0155587
PM16	F10	Aluminum sulfate	toxic cation	-1.13065	0.0175096
PM16	F11	Aluminum sulfate	toxic cation	-1.03248	0.491327
PM16	F12	Aluminum sulfate	toxic cation	-1.0621	0.240646
PM16	G01	Chromium chloride	toxic cation	-1.01045	0.654824
PM16	G02	Chromium chloride	toxic cation	-1.07947	0.030263
PM16	G03	Chromium chloride	toxic cation	-1.09037	0.021582
PM16	G04	Chromium chloride	toxic cation	-1.03336	0.189764
PM16	G05	Ferric chloride	toxic cation	-1.2364	0.0213301
PM16	G06	Ferric chloride	toxic cation	-1.13083	0.0345623
PM16	G07	Ferric chloride	toxic cation	1.17388	0.324584
PM16	G08	Ferric chloride	toxic cation	-1.05156	0.621074
PM16	G09	L-Glutamic acid g-hydroxamate	tRNA synthetase	-1.1181	0.0342581
PM16	G10	L-Glutamic acid g-hydroxamate	tRNA synthetase	-1.10772	0.0973178
PM16	G11	L-Glutamic acid g-hydroxamate	tRNA synthetase	-1.12404	0.0435588
PM16	G12	L-Glutamic acid g-hydroxamate	tRNA synthetase	-1.01817	0.438829
PM16	H01	Glycine hydroxamate	tRNA synthetase	-1.00571	0.813435
PM16	H02	Glycine hydroxamate	tRNA synthetase	-1.06853	0.0274126
PM16	H03	Glycine hydroxamate	tRNA synthetase	-1.18057	0.000827638
PM16	H04	Glycine hydroxamate	tRNA synthetase	-2.44521	0.000142637
PM16	H05	Chloroxylenol	fungicide	-1.12597	0.0113055
PM16	H06	Chloroxylenol	fungicide	1.03261	0.683839
PM16	H07	Chloroxylenol	fungicide	3.72735	0.000340967
PM16	H08	Chloroxylenol	fungicide	1.20048	0.55631
PM16	H09	Sorbic Acid	respiration, ionophore, H+	-1.16226	0.0247785
PM16	H10	Sorbic Acid	respiration, ionophore, H+	-1.1409	0.0129517
PM16	H11	Sorbic Acid	respiration, ionophore, H+	-1.10535	0.0211712
PM16	H12	Sorbic Acid	respiration, ionophore, H+	-1.01541	0.27352
PM17	A01	D-Serine	inhibits 3PGA dehydrogenase (L-serine and pantothenate synthesis)	-1.02967	0.379982
PM17	A02	D-Serine	inhibits 3PGA dehydrogenase (L-serine and pantothenate synthesis)	-1.06605	0.296568
PM17	A03	D-Serine	inhibits 3PGA dehydrogenase (L-serine and pantothenate synthesis)	-1.09802	0.303753
PM17	A04	D-Serine	inhibits 3PGA dehydrogenase (L-serine and pantothenate synthesis)	-1.28123	0.486112
PM17	A05	b-Chloro-L-alanine	aa analog, alanine, aminotransferase inhibitor	-1.03666	0.401944
PM17	A06	b-Chloro-L-alanine	aa analog, alanine, aminotransferase inhibitor	1.03104	0.297974
PM17	A07	b-Chloro-L-alanine	aa analog, alanine, aminotransferase inhibitor	1.23989	0.0290116
PM17	A08	b-Chloro-L-alanine	aa analog, alanine, aminotransferase inhibitor	1.53412	0.0751784
PM17	A09	Thiosalicylate	anti-capsule	-1.09529	0.0339604
PM17	A10	Thiosalicylate	anti-capsule	-1.08347	0.102721
PM17	A11	Thiosalicylate	anti-capsule	-1.22249	0.00570077
PM17	A12	Thiosalicylate	anti-capsule	-1.16512	0.0605292
PM17	B01	2-Hydroxybenzoic acid	anti-capsule, biofilm inhibition, mar inducer	-1.32284	0.227075
PM17	B02	2-Hydroxybenzoic acid	anti-capsule, biofilm inhibition, mar inducer	-1.17669	0.244299
PM17	B03	2-Hydroxybenzoic acid	anti-capsule, biofilm inhibition, mar inducer	-1.38778	0.192774
PM17	B04	2-Hydroxybenzoic acid	anti-capsule, biofilm inhibition, mar inducer	-1.07432	0.554774
PM17	B05	Hygromycin B	protein synthesis, aminoglycoside	-1.11276	0.0461072
PM17	B06	Hygromycin B	protein synthesis, aminoglycoside	-1.09791	0.0682594
PM17	B07	Hygromycin B	protein synthesis, aminoglycoside	-1.11239	0.0459965
PM17	B08	Hygromycin B	protein synthesis, aminoglycoside	-1.07837	0.023314
PM17	B09	Ethionamide	anti-tuberculostic	-1.14343	0.0175557
PM17	B10	Ethionamide	anti-tuberculostic	-1.17045	0.00916238
PM17	B11	Ethionamide	anti-tuberculostic	-1.16612	0.0421776
PM17	B12	Ethionamide	anti-tuberculostic	-1.11765	0.0786773
PM17	C01	4-Aminopyridine	channel blocker, K+	-1.06837	0.301581
PM17	C02	4-Aminopyridine	channel blocker, K+	-1.12141	0.150424
PM17	C03	4-Aminopyridine	channel blocker, K+	-1.13642	0.0864282
PM17	C04	4-Aminopyridine	channel blocker, K+	-1.07233	0.206163
PM17	C05	Sulfachloropyridazine	folate synthesis, PABA analog	-1.14837	0.0406818
PM17	C06	Sulfachloropyridazine	folate synthesis, PABA analog	-1.14089	0.00191874
PM17	C07	Sulfachloropyridazine	folate synthesis, PABA analog	-1.13697	0.073482
PM17	C08	Sulfachloropyridazine	folate synthesis, PABA analog	-1.14802	0.0352261
PM17	C09	Sulfamonomethoxine	folate antagonist	-1.1699	0.0133271
PM17	C10	Sulfamonomethoxine	folate antagonist	-1.16405	0.0523391
PM17	C11	Sulfamonomethoxine	folate antagonist	-1.19551	0.0465152
PM17	C12	Sulfamonomethoxine	folate antagonist	-1.17548	0.0591221
PM17	D01	Oxycarboxin	respiratory enzymes, carboxamide, fungicide	-1.05392	0.454051
PM17	D02	Oxycarboxin	respiratory enzymes, carboxamide, fungicide	-1.09419	0.149124
PM17	D03	Oxycarboxin	respiratory enzymes, carboxamide, fungicide	-1.70101	0.116359
PM17	D04	Oxycarboxin	respiratory enzymes, carboxamide, fungicide	1.11261	0.19029
PM17	D05	Aminotriazole	aa analog, histidine, amino acid starvation, Gcn4p (yst), catalase inhibitor (gn)	-1.13011	0.0180719
PM17	D06	Aminotriazole	aa analog, histidine, amino acid starvation, Gcn4p (yst), catalase inhibitor (gn)	-1.13273	0.0300478
PM17	D07	Aminotriazole	aa analog, histidine, amino acid starvation, Gcn4p (yst), catalase inhibitor (gn)	-1.10676	0.0495392
PM17	D08	Aminotriazole	aa analog, histidine, amino acid starvation, Gcn4p (yst), catalase inhibitor (gn)	-1.0162	0.553149
PM17	D09	Chlorpromazine	cell cycle modulation, calmodulin dependent cyclic nucleotide phosphodiesterase (m)	-1.15274	0.0337216
PM17	D10	Chlorpromazine	cell cycle modulation, calmodulin dependent cyclic nucleotide phosphodiesterase (m)	-1.16975	0.13295
PM17	D11	Chlorpromazine	cell cycle modulation, calmodulin dependent cyclic nucleotide phosphodiesterase (m)	-1.01448	0.860463
PM17	D12	Chlorpromazine	cell cycle modulation, calmodulin dependent cyclic nucleotide phosphodiesterase (m)	-1.12321	0.0615552
PM17	E01	Niaproof	membrane, detergent, anionic	1.63723	0.398777
PM17	E02	Niaproof	membrane, detergent, anionic	1.49674	0.501865
PM17	E03	Niaproof	membrane, detergent, anionic	-1.09557	0.160911
PM17	E04	Niaproof	membrane, detergent, anionic	-1.06039	0.255913
PM17	E05	Compound 48/80	cell cycle modulation, Calmodulin inhibitor (gn) phospholipase C, ADP ribosylation	-1.09569	0.0346713
PM17	E06	Compound 48/80	cell cycle modulation, Calmodulin inhibitor (gn) phospholipase C, ADP ribosylation	-1.10581	0.062647
PM17	E07	Compound 48/80	cell cycle modulation, Calmodulin inhibitor (gn) phospholipase C, ADP ribosylation	-1.01379	0.847298
PM17	E08	Compound 48/80	cell cycle modulation, Calmodulin inhibitor (gn) phospholipase C, ADP ribosylation	1.16939	0.722665
PM17	E09	Sodium tungstate	toxic anion, molybdate analog	-1.05624	0.445581
PM17	E10	Sodium tungstate	toxic anion, molybdate analog	1.26675	0.258796
PM17	E11	Sodium tungstate	toxic anion, molybdate analog	1.47151	0.155968
PM17	E12	Sodium tungstate	toxic anion, molybdate analog	1.00418	0.791833
PM17	F01	Lithium chloride	toxic cation	-1.00922	0.835918
PM17	F02	Lithium chloride	toxic cation	-1.06157	0.0245139
PM17	F03	Lithium chloride	toxic cation	-1.06055	0.291007
PM17	F04	Lithium chloride	toxic cation	1.70723	0.395819
PM17	F05	D,L-Methionine hydroxamate	tRNA synthetase	-1.06161	0.10285
PM17	F06	D,L-Methionine hydroxamate	tRNA synthetase	-1.04544	0.0167407
PM17	F07	D,L-Methionine hydroxamate	tRNA synthetase	-1.10682	0.0683021
PM17	F08	D,L-Methionine hydroxamate	tRNA synthetase	-1.00092	0.98405
PM17	F09	Tannic acid	antimicrobial, from plants	-1.10754	0.216337
PM17	F10	Tannic acid	antimicrobial, from plants	-1.10221	0.0868286
PM17	F11	Tannic acid	antimicrobial, from plants	-1.0345	0.549005
PM17	F12	Tannic acid	antimicrobial, from plants	-1.0136	0.142002
PM17	G01	Chlorambucil	N/A	-1.04301	0.141657
PM17	G02	Chlorambucil	N/A	-1.12331	0.012247
PM17	G03	Chlorambucil	N/A	-1.54465	0.00124111
PM17	G04	Chlorambucil	N/A	-1.16869	0.242147
PM17	G05	Cefamandole	wall, cephalosporin second generation	-1.08194	0.0239686
PM17	G06	Cefamandole	wall, cephalosporin second generation	-1.08615	0.0277585
PM17	G07	Cefamandole	wall, cephalosporin second generation	-1.08144	0.0383522
PM17	G08	Cefamandole	wall, cephalosporin second generation	-1.14678	0.268827
PM17	G09	Cefoperazone	wall, cephalosporin third generation	-1.11082	0.0614366
PM17	G10	Cefoperazone	wall, cephalosporin third generation	-1.12231	0.101122
PM17	G11	Cefoperazone	wall, cephalosporin third generation	-1.01052	0.697297
PM17	G12	Cefoperazone	wall, cephalosporin third generation	-1.08586	0.831546
PM17	H01	Cefsulodin	wall, cephalosporin	-1.04322	0.443355
PM17	H02	Cefsulodin	wall, cephalosporin	-1.07076	0.118437
PM17	H03	Cefsulodin	wall, cephalosporin	-1.05837	0.0896707
PM17	H04	Cefsulodin	wall, cephalosporin	-1.08481	0.0393611
PM17	H05	Caffeine	cyclic AMP phosphodiesterase	-1.05492	0.0697699
PM17	H06	Caffeine	cyclic AMP phosphodiesterase	-1.04423	0.100455
PM17	H07	Caffeine	cyclic AMP phosphodiesterase	-1.02667	0.36225
PM17	H08	Caffeine	cyclic AMP phosphodiesterase	-1.04358	0.608817
PM17	H09	Phenylarsine oxide	tyrosine phosphatase inhibitor	1.23207	0.594813
PM17	H10	Phenylarsine oxide	tyrosine phosphatase inhibitor	2.55183	0.208492
PM17	H11	Phenylarsine oxide	tyrosine phosphatase inhibitor	1.45186	0.473144
PM17	H12	Phenylarsine oxide	tyrosine phosphatase inhibitor	-1.1127	0.368131
PM18	A01	Ketoprofen	anti-capsule	-1.13815	0.491984
PM18	A02	Ketoprofen	anti-capsule	1.10182	0.551878
PM18	A03	Ketoprofen	anti-capsule	1.10248	0.570971
PM18	A04	Ketoprofen	anti-capsule	1.94232	0.0132677
PM18	A05	Sodium pyrophosphate decahydrate	chelating agent	-1.02491	0.413871
PM18	A06	Sodium pyrophosphate decahydrate	chelating agent	-1.02577	0.305633
PM18	A07	Sodium pyrophosphate decahydrate	chelating agent	1.02835	0.340145
PM18	A08	Sodium pyrophosphate decahydrate	chelating agent	1.00131	0.96559
PM18	A09	Thiamphenicol	protein synthesis	1.02464	0.6499
PM18	A10	Thiamphenicol	protein synthesis	-1.01112	0.779144
PM18	A11	Thiamphenicol	protein synthesis	-1.00579	0.822802
PM18	A12	Thiamphenicol	protein synthesis	-1.00468	0.84526
PM18	B01	Trifluorothymidine	thymidylate synthetase, DNA polymerase	-1.10458	0.283625
PM18	B02	Trifluorothymidine	thymidylate synthetase, DNA polymerase	-1.1374	0.100759
PM18	B03	Trifluorothymidine	thymidylate synthetase, DNA polymerase	-1.09836	0.0527398
PM18	B04	Trifluorothymidine	thymidylate synthetase, DNA polymerase	-1.06011	0.15063
PM18	B05	Pipemidic Acid	DNA unwinding, gyrase (GN), topoisomerase (GP), quinolone	-1.07021	0.152864
PM18	B06	Pipemidic Acid	DNA unwinding, gyrase (GN), topoisomerase (GP), quinolone	1.01284	0.667097
PM18	B07	Pipemidic Acid	DNA unwinding, gyrase (GN), topoisomerase (GP), quinolone	1.01451	0.717332
PM18	B08	Pipemidic Acid	DNA unwinding, gyrase (GN), topoisomerase (GP), quinolone	-1.02967	0.441588
PM18	B09	Azathioprine	nucleic acid analog, purine	1.05131	0.388051
PM18	B10	Azathioprine	nucleic acid analog, purine	1.03658	0.352659
PM18	B11	Azathioprine	nucleic acid analog, purine	-1.0308	0.648706
PM18	B12	Azathioprine	nucleic acid analog, purine	1.01723	0.668062
PM18	C01	Poly-L-lysine	membrane, detergent, cationic	-1.03758	0.588596
PM18	C02	Poly-L-lysine	membrane, detergent, cationic	-1.07984	0.346962
PM18	C03	Poly-L-lysine	membrane, detergent, cationic	-1.09567	0.164071
PM18	C04	Poly-L-lysine	membrane, detergent, cationic	-1.20424	0.110409
PM18	C05	Sulfisoxazole	folate synthesis, PABA analog	-1.03298	0.236694
PM18	C06	Sulfisoxazole	folate synthesis, PABA analog	-1.00893	0.751031
PM18	C07	Sulfisoxazole	folate synthesis, PABA analog	1.01844	0.651777
PM18	C08	Sulfisoxazole	folate synthesis, PABA analog	1.0582	0.0834943
PM18	C09	Pentachlorophenol (PCP)	respiration, ionophore, H+	1.00522	0.916382
PM18	C10	Pentachlorophenol (PCP)	respiration, ionophore, H+	1.20021	0.450026
PM18	C11	Pentachlorophenol (PCP)	respiration, ionophore, H+	1.30228	0.22264
PM18	C12	Pentachlorophenol (PCP)	respiration, ionophore, H+	1.17196	0.100765
PM18	D01	Sodium m-arsenite	toxic anion	-1.02568	0.803448
PM18	D02	Sodium m-arsenite	toxic anion	1.01319	0.922417
PM18	D03	Sodium m-arsenite	toxic anion	1.0786	0.564016
PM18	D04	Sodium m-arsenite	toxic anion	1.11226	0.386825
PM18	D05	Sodium bromate	toxic anion	-1.01004	0.693624
PM18	D06	Sodium bromate	toxic anion	-1.04124	0.122759
PM18	D07	Sodium bromate	toxic anion	-1.01114	0.387462
PM18	D08	Sodium bromate	toxic anion	1.01919	0.42714
PM18	D09	Lidocaine	ion channal inhibitor, Na+	1.1426	0.523035
PM18	D10	Lidocaine	ion channal inhibitor, Na+	1.12219	0.661563
PM18	D11	Lidocaine	ion channal inhibitor, Na+	1.33096	0.0452957
PM18	D12	Lidocaine	ion channal inhibitor, Na+	1.18054	0.256337
PM18	E01	Sodium metasilicate	toxic anion	-1.02388	0.691818
PM18	E02	Sodium metasilicate	toxic anion	1.02515	0.781402
PM18	E03	Sodium metasilicate	toxic anion	1.01193	0.91004
PM18	E04	Sodium metasilicate	toxic anion	1.03502	0.790248
PM18	E05	Sodium periodate	toxic anion, oxidizing agent	-1.06803	0.0609329
PM18	E06	Sodium periodate	toxic anion, oxidizing agent	1.92568	0.0121834
PM18	E07	Sodium periodate	toxic anion, oxidizing agent	1.06103	0.141609
PM18	E08	Sodium periodate	toxic anion, oxidizing agent	1.0264	0.543919
PM18	E09	Antimony (III) chloride	toxic cation	1.17642	0.27483
PM18	E10	Antimony (III) chloride	toxic cation	1.3217	0.132994
PM18	E11	Antimony (III) chloride	toxic cation	1.24944	0.139002
PM18	E12	Antimony (III) chloride	toxic cation	1.09959	0.450726
PM18	F01	Semicarbazide hydrochloride	carbonyl agent, semicarbazide-sensitive amine oxidase, DNA damage	-1.03194	0.630527
PM18	F02	Semicarbazide hydrochloride	carbonyl agent, semicarbazide-sensitive amine oxidase, DNA damage	-1.01805	0.382232
PM18	F03	Semicarbazide hydrochloride	carbonyl agent, semicarbazide-sensitive amine oxidase, DNA damage	-1.02432	0.101901
PM18	F04	Semicarbazide hydrochloride	carbonyl agent, semicarbazide-sensitive amine oxidase, DNA damage	1.18243	0.342448
PM18	F05	Tinidazole	Mutagen, nitroimidazole (GP, GN)	-1.00404	0.94224
PM18	F06	Tinidazole	Mutagen, nitroimidazole (GP, GN)	1.03682	0.447963
PM18	F07	Tinidazole	Mutagen, nitroimidazole (GP, GN)	1.02359	0.255955
PM18	F08	Tinidazole	Mutagen, nitroimidazole (GP, GN)	1.0654	0.187043
PM18	F09	Aztreonam	wall, lactam	1.03183	0.32143
PM18	F10	Aztreonam	wall, lactam	1.03968	0.326382
PM18	F11	Aztreonam	wall, lactam	1.02501	0.504621
PM18	F12	Aztreonam	wall, lactam	1.01238	0.641074
PM18	G01	Triclosan	bacterial fatty acid synthesis, enoyl-acyl carrier protein reductase	1.02121	0.57148
PM18	G02	Triclosan	bacterial fatty acid synthesis, enoyl-acyl carrier protein reductase	-1.05125	0.143892
PM18	G03	Triclosan	bacterial fatty acid synthesis, enoyl-acyl carrier protein reductase	-1.03835	0.156062
PM18	G04	Triclosan	bacterial fatty acid synthesis, enoyl-acyl carrier protein reductase	1.00415	0.902262
PM18	G05	3,5- Diamino-1,2,4-triazole (Guanazole)	ribonucleotide DP reductase	1.00434	0.905555
PM18	G06	3,5- Diamino-1,2,4-triazole (Guanazole)	ribonucleotide DP reductase	1.05425	0.479259
PM18	G07	3,5- Diamino-1,2,4-triazole (Guanazole)	ribonucleotide DP reductase	-1.03105	0.700252
PM18	G08	3,5- Diamino-1,2,4-triazole (Guanazole)	ribonucleotide DP reductase	1.2538	0.0419434
PM18	G09	Myricetin	DNA & RNA synthesis, polymerase inhibitor (e. coli)	1.0336	0.238739
PM18	G10	Myricetin	DNA & RNA synthesis, polymerase inhibitor (e. coli)	1.08835	0.0713035
PM18	G11	Myricetin	DNA & RNA synthesis, polymerase inhibitor (e. coli)	1.02738	0.833615
PM18	G12	Myricetin	DNA & RNA synthesis, polymerase inhibitor (e. coli)	1.03724	0.12805
PM18	H01	5-Fluoro-5'-deoxyuridine	pyrimidine antimetabolite: inhibits nucleic acid replication	1.01403	0.846058
PM18	H02	5-Fluoro-5'-deoxyuridine	pyrimidine antimetabolite: inhibits nucleic acid replication	-1.03396	0.285301
PM18	H03	5-Fluoro-5'-deoxyuridine	pyrimidine antimetabolite: inhibits nucleic acid replication	-1.01323	0.500761
PM18	H04	5-Fluoro-5'-deoxyuridine	pyrimidine antimetabolite: inhibits nucleic acid replication	-1.01614	0.727591
PM18	H05	2- Phenylphenol	DNA intercalator	1.03736	0.322351
PM18	H06	2- Phenylphenol	DNA intercalator	1.11403	0.326344
PM18	H07	2- Phenylphenol	DNA intercalator	1.03389	0.807511
PM18	H08	2- Phenylphenol	DNA intercalator	1.09388	0.564011
PM18	H09	Plumbagin	oxidizing agent	1.06978	0.518505
PM18	H10	Plumbagin	oxidizing agent	1.17505	0.366401
PM18	H11	Plumbagin	oxidizing agent	1.30255	0.280501
PM18	H12	Plumbagin	oxidizing agent	-1.01297	0.889194
PM19	A01	Josamycin	protein synthesis, 50S ribosomal subunit, macrolide	-1.0077	0.94254
PM19	A02	Josamycin	protein synthesis, 50S ribosomal subunit, macrolide	-1.04525	0.815741
PM19	A03	Josamycin	protein synthesis, 50S ribosomal subunit, macrolide	1.06466	0.679528
PM19	A04	Josamycin	protein synthesis, 50S ribosomal subunit, macrolide	-1.00832	0.957216
PM19	A05	Gallic acid	respiration, ionophore, H+	-1.15333	0.0180604
PM19	A06	Gallic acid	respiration, ionophore, H+	-1.19495	0.0185063
PM19	A07	Gallic acid	respiration, ionophore, H+	-1.20785	0.0120144
PM19	A08	Gallic acid	respiration, ionophore, H+	-1.9242	0.0110867
PM19	A09	Coumarin	DNA intercalator	-1.09139	0.105152
PM19	A10	Coumarin	DNA intercalator	-1.07313	0.107968
PM19	A11	Coumarin	DNA intercalator	-1.12276	0.052185
PM19	A12	Coumarin	DNA intercalator	-1.54603	0.496629
PM19	B01	Methyltrioctylammonium chloride	membrane, detergent, cationic	-1.18917	0.0262882
PM19	B02	Methyltrioctylammonium chloride	membrane, detergent, cationic	-1.12349	0.051089
PM19	B03	Methyltrioctylammonium chloride	membrane, detergent, cationic	-1.21165	0.0493631
PM19	B04	Methyltrioctylammonium chloride	membrane, detergent, cationic	-2.53022	0.215621
PM19	B05	Harmane	imidazoline binding sites, agonist	-1.15624	0.0177907
PM19	B06	Harmane	imidazoline binding sites, agonist	-1.16581	0.0146913
PM19	B07	Harmane	imidazoline binding sites, agonist	-1.65602	0.208994
PM19	B08	Harmane	imidazoline binding sites, agonist	-1.14481	0.087018
PM19	B09	2,4-Dinitrophenol	respiration, ionophore, H+	-1.09976	0.0955046
PM19	B10	2,4-Dinitrophenol	respiration, ionophore, H+	-1.00272	0.972412
PM19	B11	2,4-Dinitrophenol	respiration, ionophore, H+	-1.04854	0.235508
PM19	B12	2,4-Dinitrophenol	respiration, ionophore, H+	1.03594	0.019393
PM19	C01	Chlorhexidine	membrane, electron transport	-1.12399	0.128855
PM19	C02	Chlorhexidine	membrane, electron transport	1.441	0.304964
PM19	C03	Chlorhexidine	membrane, electron transport	1.65235	0.479731
PM19	C04	Chlorhexidine	membrane, electron transport	-1.05363	0.371342
PM19	C05	Umbelliferone	DNA intercalator	-1.19278	0.00129237
PM19	C06	Umbelliferone	DNA intercalator	-1.16462	0.0174904
PM19	C07	Umbelliferone	DNA intercalator	-1.12756	0.0221161
PM19	C08	Umbelliferone	DNA intercalator	-1.09316	0.113637
PM19	C09	Cinnamic acid	respiration, ionophore, H+	-1.03232	0.678999
PM19	C10	Cinnamic acid	respiration, ionophore, H+	1.01084	0.85451
PM19	C11	Cinnamic acid	respiration, ionophore, H+	-1.01739	0.765762
PM19	C12	Cinnamic acid	respiration, ionophore, H+	1.44177	0.00657517
PM19	D01	Disulfiram	nucleic acid inhibitor, purine	-1.15145	0.0416204
PM19	D02	Disulfiram	nucleic acid inhibitor, purine	-1.25907	0.00781491
PM19	D03	Disulfiram	nucleic acid inhibitor, purine	-1.19589	0.00309939
PM19	D04	Disulfiram	nucleic acid inhibitor, purine	-1.26679	0.0928306
PM19	D05	Iodonitro tetrazolium violet	respiration	1.08965	0.547911
PM19	D06	Iodonitro tetrazolium violet	respiration	-1.17674	0.125538
PM19	D07	Iodonitro tetrazolium violet	respiration	-1.16187	0.0804377
PM19	D08	Iodonitro tetrazolium violet	respiration	-1.09607	0.0778699
PM19	D09	Phenyl-methylsulfonyl-fluoride (PMSF)	protease inhibitor, serine	-1.09086	0.586407
PM19	D10	Phenyl-methylsulfonyl-fluoride (PMSF)	protease inhibitor, serine	-1.14778	0.253771
PM19	D11	Phenyl-methylsulfonyl-fluoride (PMSF)	protease inhibitor, serine	1.05344	0.650155
PM19	D12	Phenyl-methylsulfonyl-fluoride (PMSF)	protease inhibitor, serine	1.04902	0.600209
PM19	E01	FCCP	respiration, ionophore, H+	-1.03213	0.588979
PM19	E02	FCCP	respiration, ionophore, H+	-1.08694	0.520655
PM19	E03	FCCP	respiration, ionophore, H+	-1.10528	0.414986
PM19	E04	FCCP	respiration, ionophore, H+	-1.08484	0.209321
PM19	E05	D,L-Thioctic acid	oxidizing agent	-1.05056	0.112995
PM19	E06	D,L-Thioctic acid	oxidizing agent	-1.05243	0.152346
PM19	E07	D,L-Thioctic acid	oxidizing agent	1.12609	0.0141562
PM19	E08	D,L-Thioctic acid	oxidizing agent	1.13805	0.482448
PM19	E09	Lawsone	oxidizing agent	1.03289	0.0805664
PM19	E10	Lawsone	oxidizing agent	1.0394	0.322825
PM19	E11	Lawsone	oxidizing agent	1.11392	0.067899
PM19	E12	Lawsone	oxidizing agent	1.01429	0.612489
PM19	F01	Phenethicillin	wall, lactam	-1.1257	0.703806
PM19	F02	Phenethicillin	wall, lactam	-1.35601	0.288607
PM19	F03	Phenethicillin	wall, lactam	-1.20692	0.0993728
PM19	F04	Phenethicillin	wall, lactam	-1.11808	0.388403
PM19	F05	Blasticidin S	protein synthesis	-1.12114	0.0402131
PM19	F06	Blasticidin S	protein synthesis	-1.08197	0.230693
PM19	F07	Blasticidin S	protein synthesis	-1.05132	0.233395
PM19	F08	Blasticidin S	protein synthesis	-1.00769	0.743037
PM19	F09	Sodium caprylate	respiration, ionophore, H+	1.04243	0.0230685
PM19	F10	Sodium caprylate	respiration, ionophore, H+	1.29573	0.106036
PM19	F11	Sodium caprylate	respiration, ionophore, H+	-1.06638	0.497296
PM19	F12	Sodium caprylate	respiration, ionophore, H+	-1.16798	0.257983
PM19	G01	Lauryl sulfobetaine	membrane, detergent, zwitterionic	-1.55694	0.268462
PM19	G02	Lauryl sulfobetaine	membrane, detergent, zwitterionic	-1.47278	0.0326293
PM19	G03	Lauryl sulfobetaine	membrane, detergent, zwitterionic	-1.08284	0.128322
PM19	G04	Lauryl sulfobetaine	membrane, detergent, zwitterionic	-1.06303	0.163433
PM19	G05	Dihydrostreptomycin	protein synthesis, 30S ribosomal subunit, aminoglycoside	-1.08047	0.14627
PM19	G06	Dihydrostreptomycin	protein synthesis, 30S ribosomal subunit, aminoglycoside	-1.11328	0.0435205
PM19	G07	Dihydrostreptomycin	protein synthesis, 30S ribosomal subunit, aminoglycoside	-1.1081	0.0568746
PM19	G08	Dihydrostreptomycin	protein synthesis, 30S ribosomal subunit, aminoglycoside	-1.05193	0.151196
PM19	G09	Hydroxylamine	DNA damage, mutagen, antifolate (inhibits thymine and methionine synthesis)	-1.04686	0.205446
PM19	G10	Hydroxylamine	DNA damage, mutagen, antifolate (inhibits thymine and methionine synthesis)	-1.0162	0.486587
PM19	G11	Hydroxylamine	DNA damage, mutagen, antifolate (inhibits thymine and methionine synthesis)	-1.01697	0.765951
PM19	G12	Hydroxylamine	DNA damage, mutagen, antifolate (inhibits thymine and methionine synthesis)	1.09553	0.186713
PM19	H01	Hexamminecobalt (III) Chloride	DNA synthesis	-1.1154	0.392258
PM19	H02	Hexamminecobalt (III) Chloride	DNA synthesis	-1.20902	0.305105
PM19	H03	Hexamminecobalt (III) Chloride	DNA synthesis	-1.12462	0.151391
PM19	H04	Hexamminecobalt (III) Chloride	DNA synthesis	-1.03218	0.378314
PM19	H05	Thioglycerol	reducing agent, thiol, adenosyl methionine antagonist	-1.08986	0.065908
PM19	H06	Thioglycerol	reducing agent, thiol, adenosyl methionine antagonist	-1.02927	0.211264
PM19	H07	Thioglycerol	reducing agent, thiol, adenosyl methionine antagonist	1.00207	0.897348
PM19	H08	Thioglycerol	reducing agent, thiol, adenosyl methionine antagonist	-1.03232	0.127878
PM19	H09	Polymyxin B	membrane, disorganize structure	-1.0341	0.196319
PM19	H10	Polymyxin B	membrane, disorganize structure	-1.02895	0.507748
PM19	H11	Polymyxin B	membrane, disorganize structure	-1.05206	0.0485017
PM19	H12	Polymyxin B	membrane, disorganize structure	-1.02193	0.352301
PM20	A01	Amitriptyline	membrane, transport	-1.0427	0.0429237
PM20	A02	Amitriptyline	membrane, transport	1.03051	0.195901
PM20	A03	Amitriptyline	membrane, transport	2.63938	0.019207
PM20	A04	Amitriptyline	membrane, transport	1.09292	0.354037
PM20	A05	Apramycin	protein synthesis, 30S ribosomal subunit, aminoglycoside	-1.09147	0.0704466
PM20	A06	Apramycin	protein synthesis, 30S ribosomal subunit, aminoglycoside	-1.08076	0.0879336
PM20	A07	Apramycin	protein synthesis, 30S ribosomal subunit, aminoglycoside	-1.07878	0.0122929
PM20	A08	Apramycin	protein synthesis, 30S ribosomal subunit, aminoglycoside	-1.04919	0.14217
PM20	A09	Benserazide	amino acid metabolism, arromatic amino acid decarboxylase inhibitor (gp, gn, yst, m)	-1.04023	0.13016
PM20	A10	Benserazide	amino acid metabolism, arromatic amino acid decarboxylase inhibitor (gp, gn, yst, m)	-1.03054	0.158551
PM20	A11	Benserazide	amino acid metabolism, arromatic amino acid decarboxylase inhibitor (gp, gn, yst, m)	1.03664	0.155883
PM20	A12	Benserazide	amino acid metabolism, arromatic amino acid decarboxylase inhibitor (gp, gn, yst, m)	1.02108	0.395138
PM20	B01	Orphenadrine	cholinergic antagonist	-1.12557	0.0964021
PM20	B02	Orphenadrine	cholinergic antagonist	-1.04269	0.335315
PM20	B03	Orphenadrine	cholinergic antagonist	1.88573	0.00613718
PM20	B04	Orphenadrine	cholinergic antagonist	1.12998	0.402621
PM20	B05	D,L-Propranolol	beta-adrenergic blocker	-1.09411	0.0421369
PM20	B06	D,L-Propranolol	beta-adrenergic blocker	-1.07762	0.0642423
PM20	B07	D,L-Propranolol	beta-adrenergic blocker	-1.04568	0.213981
PM20	B08	D,L-Propranolol	beta-adrenergic blocker	1.80399	0.0186616
PM20	B09	Tetrazolium violet	respiration, uncoupler	1.19944	0.000705683
PM20	B10	Tetrazolium violet	respiration, uncoupler	1.10382	0.07405
PM20	B11	Tetrazolium violet	respiration, uncoupler	1.01221	0.804203
PM20	B12	Tetrazolium violet	respiration, uncoupler	1.15203	0.15958
PM20	C01	Thioridazine	respiration, uncoupler	1.17927	0.575443
PM20	C02	Thioridazine	respiration, uncoupler	-1.06155	0.443182
PM20	C03	Thioridazine	respiration, uncoupler	-1.07347	0.162424
PM20	C04	Thioridazine	respiration, uncoupler	-1.10105	0.0739345
PM20	C05	Atropine	acetylcholine receptor, antagonist	-1.09511	0.0557658
PM20	C06	Atropine	acetylcholine receptor, antagonist	-1.12595	0.00970745
PM20	C07	Atropine	acetylcholine receptor, antagonist	-1.04555	0.254941
PM20	C08	Atropine	acetylcholine receptor, antagonist	4.6432	2.03328e-06
PM20	C09	Ornidazole	protein glycosolation	-1.0565	0.174263
PM20	C10	Ornidazole	protein glycosolation	-1.0549	0.119484
PM20	C11	Ornidazole	protein glycosolation	1.53783	0.231228
PM20	C12	Ornidazole	protein glycosolation	1.07474	0.269941
PM20	D01	Proflavine	flavone, antibacterial	-1.05598	0.0817388
PM20	D02	Proflavine	flavone, antibacterial	-1.0593	0.0616621
PM20	D03	Proflavine	flavone, antibacterial	-1.23478	0.242894
PM20	D04	Proflavine	flavone, antibacterial	-1.06007	0.326772
PM20	D05	Ciprofloxacin	DNA unwinding, gyrase (GN), topoisomerase (GP), fluoroquinolone	-1.11131	0.0163669
PM20	D06	Ciprofloxacin	DNA unwinding, gyrase (GN), topoisomerase (GP), fluoroquinolone	-1.08984	0.121812
PM20	D07	Ciprofloxacin	DNA unwinding, gyrase (GN), topoisomerase (GP), fluoroquinolone	-1.13684	0.00199096
PM20	D08	Ciprofloxacin	DNA unwinding, gyrase (GN), topoisomerase (GP), fluoroquinolone	-1.13062	0.00670835
PM20	D09	18-Crown-6 ether	respiration, ionophore, H+	-1.03723	0.409013
PM20	D10	18-Crown-6 ether	respiration, ionophore, H+	-1.02284	0.483285
PM20	D11	18-Crown-6 ether	respiration, ionophore, H+	1.1899	0.02296
PM20	D12	18-Crown-6 ether	respiration, ionophore, H+	1.72255	0.00123965
PM20	E01	Crystal Violet	respiration, uncoupler	1.2873	0.465016
PM20	E02	Crystal Violet	respiration, uncoupler	1.00393	0.928274
PM20	E03	Crystal Violet	respiration, uncoupler	1.07156	0.341025
PM20	E04	Crystal Violet	respiration, uncoupler	1.05722	0.609113
PM20	E05	Dodine	membrane permeability, guanidine, fungicide	-1.10879	0.0149273
PM20	E06	Dodine	membrane permeability, guanidine, fungicide	-1.12789	0.0136288
PM20	E07	Dodine	membrane permeability, guanidine, fungicide	-1.12733	0.00730712
PM20	E08	Dodine	membrane permeability, guanidine, fungicide	-2.62486	0.407244
PM20	E09	Hexachlorophene	membrane, electron transport	1.0294	0.909915
PM20	E10	Hexachlorophene	membrane, electron transport	1.02589	0.849054
PM20	E11	Hexachlorophene	membrane, electron transport	1.07336	0.0256729
PM20	E12	Hexachlorophene	membrane, electron transport	1.09362	0.207299
PM20	F01	4-Hydroxycoumarin	DNA intercalator	-1.04979	0.0663496
PM20	F02	4-Hydroxycoumarin	DNA intercalator	-1.09873	0.197236
PM20	F03	4-Hydroxycoumarin	DNA intercalator	-1.00444	0.905318
PM20	F04	4-Hydroxycoumarin	DNA intercalator	-1.08826	0.370209
PM20	F05	Oxytetracycline	protein synthesis, 30S ribosomal subunit, tetracycline	1.38096	0.208225
PM20	F06	Oxytetracycline	protein synthesis, 30S ribosomal subunit, tetracycline	1.31124	0.0315498
PM20	F07	Oxytetracycline	protein synthesis, 30S ribosomal subunit, tetracycline	1.18942	0.13852
PM20	F08	Oxytetracycline	protein synthesis, 30S ribosomal subunit, tetracycline	1.22993	0.000719288
PM20	F09	Pridinol	cholinergic antagonist	-1.09119	0.0244677
PM20	F10	Pridinol	cholinergic antagonist	-1.05752	0.249643
PM20	F11	Pridinol	cholinergic antagonist	-1.31767	0.2194
PM20	F12	Pridinol	cholinergic antagonist	-1.30253	0.302736
PM20	G01	Captan	multisite, carbamate, fungicide	-1.02284	0.527248
PM20	G02	Captan	multisite, carbamate, fungicide	-1.24406	0.564414
PM20	G03	Captan	multisite, carbamate, fungicide	-1.01909	0.92301
PM20	G04	Captan	multisite, carbamate, fungicide	-1.57825	0.115244
PM20	G05	3,5-Dinitrobenzene	respiration, ionophore, H+	-1.09456	0.0753825
PM20	G06	3,5-Dinitrobenzene	respiration, ionophore, H+	-1.03135	0.553803
PM20	G07	3,5-Dinitrobenzene	respiration, ionophore, H+	1.3977	0.292308
PM20	G08	3,5-Dinitrobenzene	respiration, ionophore, H+	-1.0082	0.946538
PM20	G09	8-Hydroxyquinoline	chelator, lipophilic, RNA synthesis	-1.08105	0.0936119
PM20	G10	8-Hydroxyquinoline	chelator, lipophilic, RNA synthesis	-1.10623	0.010481
PM20	G11	8-Hydroxyquinoline	chelator, lipophilic, RNA synthesis	-5.39135	9.96709e-06
PM20	G12	8-Hydroxyquinoline	chelator, lipophilic, RNA synthesis	-3.55281	0.0212217
PM20	H01	Patulin	microtubulin polymerization inhibitor, antifungal	-1.09766	0.0848332
PM20	H02	Patulin	microtubulin polymerization inhibitor, antifungal	-1.16781	0.0737371
PM20	H03	Patulin	microtubulin polymerization inhibitor, antifungal	-2.31233	0.277307
PM20	H04	Patulin	microtubulin polymerization inhibitor, antifungal	1.52734	0.120838
PM20	H05	Tolylfluanid	fungicide, phenylsulphamide	2.39407	0.439284
PM20	H06	Tolylfluanid	fungicide, phenylsulphamide	3.80162	0.198159
PM20	H07	Tolylfluanid	fungicide, phenylsulphamide	3.82185	0.165748
PM20	H08	Tolylfluanid	fungicide, phenylsulphamide	-1.13534	0.336287
PM20	H09	Oleandomycin	protein synthesis, 50S ribosomal subunit, macrolide	1.28753	0.560184
PM20	H10	Oleandomycin	protein synthesis, 50S ribosomal subunit, macrolide	-1.16463	0.578113
PM20	H11	Oleandomycin	protein synthesis, 50S ribosomal subunit, macrolide	-1.20923	0.124446
PM20	H12	Oleandomycin	protein synthesis, 50S ribosomal subunit, macrolide	-1.12677	0.316145

## Sheet: Filtered_data
plate	well	pheno	mode	csaB-Mutant_ratio	csaB-Mutant_pv
PM14	H10	Sodium orthovanadate	toxic anion, PO4 analog	-5.55573	1.78201e-05
PM20	G11	8-Hydroxyquinoline	chelator, lipophilic, RNA synthesis	-5.39135	9.96709e-06
PM14	H11	Sodium orthovanadate	toxic anion, PO4 analog	-5.0292	0.00221817
PM20	G12	8-Hydroxyquinoline	chelator, lipophilic, RNA synthesis	-3.55281	0.0212217
PM10	D03	pH 4.5 + L-Norvaline	pH, decarboxylase	-2.54283	0.039343
PM14	D06	Iodoacetate	oxidation, sulfhydryl	-2.46876	0.00129756
PM16	H04	Glycine hydroxamate	tRNA synthetase	-2.44521	0.000142637
PM10	D06	pH 4.5 + b-Hydroxy Glutamate	pH, decarboxylase	-2.05489	0.0261833
PM03	C06	D-Glutamic Acid	N-Source,amino acid,amino acid,Glu-D,AA,,TCA,oxologlutarate,Glu,-,-,-,-,-,-,-,-,-	2.00359	0.00125193
PM03	E06	Glucuronamide	N-Source,carbohydrate,hexose,glucose,amide,,Glycolosis,glucose,-,-,-,-,-,-,-,-,-,-	2.00639	0.000192622
PM06	C09	Asp-Asp	N-Source,amino acid,dipeptide,Asp,Asp,,TCA,oxaloacetate,Asp,-,-,-,TCA,oxaloacetate,Asp,-,-,-	2.01044	0.000499686
PM08	E10	Val-Met	N-Source,amino acid,dipeptide,Val,Met,,TCA,succinyl CoA,Val,-,-,-,TCA,succinyl CoA,propanoate metab	2.01637	0.031709
PM07	C05	Met-Phe	N-Source,amino acid,dipeptide,Met,Phe,,TCA,succinyl CoA,propanoate metabolism,gly ser thr metabloli	2.01856	0.00403239
PM03	B03	L-Histidine	N-Source,amino acid,amino acid,His,AA,,TCA,oxologlutarate,glutamate,His,-,-,-,-,-,-,-,-	2.02115	0.00165868
PM03	D05	Methylamine	N-Source,amine,1 carbon,,,,-,-,-,-,-,-,-,-,-,-,-,-	2.02566	0.00357314
PM08	F05	Met-b-Ala	N-Source,amino acid,dipeptide,Met,Ala-b,,TCA,succinyl CoA,propanoate metabolism,gly ser thr metablo	2.02908	0.0188987
PM06	D03	Asp-Val	N-Source,amino acid,dipeptide,Asp,Val,,TCA,oxaloacetate,Asp,-,-,-,TCA,succinyl CoA,Val,-,-,-	2.03257	0.000221169
PM03	E07	D,L-Lactamide	N-Source,amide,3 carbon,,,,-,-,-,-,-,-,-,-,-,-,-,-	2.0353	0.000933347
PM08	G06	Gly-D-Thr	N-Source,amino acid,dipeptide,Gly,Thr-D,,TCA,oxaloacetate,Pyruvate,Gly,-,-,TCA,oxaloacetate,Pyruvat	2.04528	0.000162264
PM06	A09	Ala-Leu	N-Source,amino acid,dipeptide,Ala,Leu,,TCA,oxaloacetate,Pyruvate,Ala,-,-,TCA,Citrate,acetyl CoA,Leu	2.06916	0.00859401
PM15	B10	5,7-Dichloro-8-hydroxy-quinaldine	chelator, lipophilic	2.08535	0.000184601
PM15	B11	5,7-Dichloro-8-hydroxy-quinaldine	chelator, lipophilic	2.09635	0.000505585
PM03	B07	L-Methionine	N-Source,amino acid,amino acid,Met,AA,,TCA,succinyl CoA,propanoate metabolism,gly ser thr metabloli	2.10918	0.00714094
PM08	F10	D-Leu-D-Leu	N-Source,amino acid,dipeptide,Leu-D,Leu-D,,TCA,Citrate,acetyl CoA,Leu,,,TCA,Citrate,acetyl CoA,Leu,	2.114	0.000746615
PM03	G08	g-Amino-N-Butyric Acid	N-Source,carboxylate,4 carbon,,,,TCA,oxologlutarate,Glu,-,-,-,-,-,-,-,-,-	2.12511	0.00560987
PM06	F08	His-Lys	N-Source,amino acid,dipeptide,His,Lys,,TCA,oxologlutarate,glutamate,His,-,-,TCA,Citrate,acetyl CoA,	2.1411	0.000238038
PM08	F04	b-Ala-His	N-Source,amino acid,dipeptide,Ala-b,His,,TCA,oxaloacetate,Pyruvate,Ala,-,-,TCA,oxaloglutarate,gluta	2.16483	0.0054809
PM03	F05	Cytosine	N-Source,nucleic acid,pyrimidine,cytosine,,,Pyrimidine Metabolism,-,-,-,-,-,-,-,-,-,-,-	2.16716	0.00290228
PM08	F07	D-Ala-D-Ala	N-Source,amino acid,dipeptide,Ala-D,Ala-D,,TCA,oxaloacetate,Pyruvate,Ala,-,-,TCA,oxaloglutarate,Pyr	2.19691	0.000505252
PM03	B09	L-Proline	N-Source,amino acid,amino acid,Pro,AA,-,TCA,oxologlutarate,Glu,-,-,-,-,-,-,-,-,-	2.21142	0.00111543
PM08	C08	Phe-Met	N-Source,amino acid,dipeptide,Phe,Met,,TCA,Citrate,acetyl CoA,Phe,-,-,TCA,succinyl CoA,propanoate m	2.21719	0.00121342
PM03	A06	Biuret	N-Source,nitrogen,urea,,,,Urea cycle,-,-,-,-,-,-,-,-,-,-,-	2.23978	0.00275071
PM08	G08	Leu-b-Ala	N-Source,amino acid,dipeptide,Leu,Ala-b,,TCA,Citrate,acetyl CoA,Leu,-,-,TCA,oxaloglutarate,Pyruvate	2.29193	0.000314922
PM03	B08	L-Phenylalanine	N-Source,amino acid,amino acid,Phe,AA,,TCA,Citrate,acetyl CoA,Phe,-,-,-,-,-,-,-,-	2.29212	0.00180239
PM03	B06	L-Lysine	N-Source,amino acid,amino acid,Lys,AA,,TCA,Citrate,acetyl CoA,Lys,-,-,-,-,-,-,-,-	2.29344	0.00276729
PM03	G06	Parabanic Acid	N-Source,urea,3 carbon,,,,-,-,-,-,-,-,-,-,-,-,-,-	2.30546	0.00241457
PM03	C09	D-Valine	N-Source,amino acid,amino acid,Val-D,AA,,TCA,succinyl CoA,Val,-,-,-,-,-,-,-,-,-	2.33856	0.00166857
PM03	E05	Formamide	N-Source,amide,1 carbon,,,,-,-,-,-,-,-,-,-,-,-,-,-	2.3399	5.85107e-05
PM03	F06	Guanine	N-Source,nucleic acid,purine,guanine,,,Purine Metabolism,-,-,-,-,-,-,-,-,-,-,-	2.42758	0.00312136
PM03	C07	D-Lysine	N-Source,amino acid,amino acid,Lys-D,AA,,TCA,Citrate,acetyl CoA,Lys,-,-,-,-,-,-,-,-	2.43767	0.000391547
PM08	F09	D-Ala-Leu	N-Source,amino acid,dipeptide,Tyr,Leu,,TCA,,,,-,-,TCA,Citrate,acetyl CoA,Leu,-,-	2.43935	0.00262544
PM11	D05	Demeclocyline	protein synthesis; 30S ribosomal subunit; tetracycline	2.47276	0.000117706
PM09	F04	4% Sodium Lactate	osmotic sensitivity, sodium lactate	2.52162	0.0204833
PM20	A03	Amitriptyline	membrane, transport	2.63938	0.019207
PM14	G03	Chelerythrine	protein kinase C inhibitor	2.75627	1.82644e-05
PM11	C09	Minocycline	protein synthesis; 30S ribosomal subunit; tetracycline	2.98556	0.0459391
PM16	H07	Chloroxylenol	fungicide	3.72735	0.000340967
PM20	C08	Atropine	acetylcholine receptor, antagonist	4.6432	2.03328e-06
